# Supplementary material for: The use of a borderline zone for the interpretation of interferon-gamma release assay results for serial screening of healthcare workers
Source: PLoS One. 2020 Jun 30;15(6):e0235254. doi: 10.1371/journal.pone.0235254 (PMC7326217; doi:10.1371/journal.pone.0235254)
Supplement: S1 File — (XLSX) [file pone.0235254.s001.xlsx]

## Sheet: igra
TestNumber	TestInst	TestYear	Test_Date	ID	RiskGroup	Exclude	ExcludeNA	TestFU	TestOrder	Result	ResultText	ResultTBAgNil	IntConv	IntBord	ImgCXR	ImgCT	Culture	Diagnosis	Treatment	TreatmentDetail
QFT0001	KNTA	2017	2017-07-18	SCR0001	NA	0	0	0	1	POS	Positive(TB Ag-Nil: 42.01, Nil: 0.07, Mitogen-Nil: 42.08)	42.01	POS	DEF.POS
QFT0002	GCLabs	2018	2018-06-08	SCR0002	NA	0	0	0	1	NEG	Negative(TB Ag-Nil: 0.06 , Nil: 0.07 , Mitogen-Nil: 37.93 )	0.06	NEG	DEF.NEG
QFT0003	InstHealthEnv	2016	2016-10-01	SCR0003	NA	0	1	1	1	NEG		NA	NA	NA
QFT0004	GCLabs	2017	2017-02-11	SCR0003	NA	0	0	1	2	NEG	Negative(TB Ag-Nil: 0.05 , Nil: 0.08 , Mitogen-Nil: 55.19 )	0.05	NEG	DEF.NEG
QFT0005	KNTA	2017	2017-05-12	SCR0004	NA	0	0	0	1	NEG	Negative(TB Ag-Nil: -0.04, Nil: 0.19, Mitogen-Nil: 20.79)	-0.04	NEG	DEF.NEG
QFT0006	KNTA	2017	2017-07-20	SCR0005	NA	0	0	0	1	NEG	Negative(TB Ag-Nil: 0.02, Nil: 0.06, Mitogen-Nil: 56.23)	0.02	NEG	DEF.NEG
QFT0007	GCLabs	2016	2016-02-20	SCR0006	NA	0	0	0	1	NEG	NEGATIVE(TB Ag-Nil: -0.04 , Nil: 0.08 , Mitogen-Nil: 11.65 )	-0.04	NEG	DEF.NEG
QFT0008	GCLabs	2016	2016-02-20	SCR0007	NA	0	1	0	1	NEG	Negative	NA	NA	NA
QFT0009	InstHealthEnv	2016	2016-10-01	SCR0008	NA	0	1	1	1	NEG		NA	NA	NA
QFT0010	GCLabs	2017	2017-02-11	SCR0008	NA	0	0	1	2	NEG	Negative(TB Ag-Nil: 0.01 , Nil: 0.06 , Mitogen-Nil: 55.20 )	0.01	NEG	DEF.NEG
QFT0011	GCLabs	2017	2017-06-27	SCR0009	NA	0	0	0	1	NEG	Negative(TB Ag-Nil: -0.01 , Nil: 0.05 , Mitogen-Nil: 38.58 )	-0.01	NEG	DEF.NEG
QFT0012	GCLabs	2017	2017-12-21	SCR0010	NA	0	0	0	1	NEG	Negative(TB Ag-Nil: 0.00 , Nil: 0.11 , Mitogen-Nil: 50.78 )	0	NEG	DEF.NEG
QFT0013	KNTA	2017	2017-07-18	SCR0011	NA	0	0	0	1	NEG	Negative(TB Ag-Nil: 0.01, Nil: 0.12, Mitogen-Nil: 41.99)	0.01	NEG	DEF.NEG
QFT0014	GCLabs	2017	2017-07-03	SCR0012	NA	0	0	0	1	NEG	Negative(TB Ag-Nil: -0.01 , Nil: 0.05 , Mitogen-Nil: 45.88 )	-0.01	NEG	DEF.NEG
QFT0015	GCLabs	2017	2017-12-28	SCR0013	NA	0	0	0	1	NEG	Negative(TB Ag-Nil: 0.00 , Nil: 0.07 , Mitogen-Nil: 56.10 )	0	NEG	DEF.NEG
QFT0016	KNTA	2017	2017-07-21	SCR0014	NA	0	0	0	1	NEG	Negative(TB Ag-Nil: 0.02, Nil: 0.03, Mitogen-Nil: 48.52)	0.02	NEG	DEF.NEG
QFT0017	GCLabs	2017	2017-08-30	SCR0015	NA	0	0	0	1	NEG	Negative(TB Ag-Nil: 0.08 , Nil: 0.45 , Mitogen-Nil: 47.40 )	0.08	NEG	DEF.NEG
QFT0018	GCLabs	2017	2017-08-29	SCR0016	NA	0	0	0	1	NEG	Negative(TB Ag-Nil: -0.01 , Nil: 0.04 , Mitogen-Nil: 51.59 )	-0.01	NEG	DEF.NEG
QFT0019	GCLabs	2017	2017-06-30	SCR0017	NA	0	0	0	1	NEG	Negative(TB Ag-Nil: 0.01 , Nil: 0.04 , Mitogen-Nil: 43.43 )	0.01	NEG	DEF.NEG
QFT0020	GCLabs	2015	2015-05-09	SCR0018	2	0	0	1	1	NEG	NEGATIVE(TB Ag-Nil: 0.02 , Nil: 0.09 , Mitogen-Nil: 15.55 )	0.02	NEG	DEF.NEG
QFT0021	GCLabs	2016	2016-05-14	SCR0018	2	0	0	1	2	NEG	NEGATIVE(TB Ag-Nil: 0.00 , Nil: 0.04 , Mitogen-Nil: 10.27 )	0	NEG	DEF.NEG
QFT0022	KNTA	2017	2017-05-15	SCR0019	NA	0	0	0	1	NEG	Negative(TB Ag-Nil: 0.01, Nil: 0.08, Mitogen-Nil: 13.88)	0.01	NEG	DEF.NEG
QFT0023	KNTA	2017	2017-07-20	SCR0020	NA	0	0	0	1	NEG	Negative(TB Ag-Nil: 0.01, Nil: 0.02, Mitogen-Nil: 56.23)	0.01	NEG	DEF.NEG
QFT0024	KNTA	2017	2017-07-18	SCR0021	NA	0	0	0	1	NEG	Negative(TB Ag-Nil: 0.01, Nil: 0.06, Mitogen-Nil: 38.53)	0.01	NEG	DEF.NEG
QFT0025	GCLabs	2017	2017-08-24	SCR0022	NA	0	0	0	1	NEG	Negative(TB Ag-Nil: -0.01 , Nil: 0.05 , Mitogen-Nil: 57.35 )	-0.01	NEG	DEF.NEG
QFT0026	GCLabs	2017	2017-06-28	SCR0023	NA	0	0	0	1	NEG	Negative(TB Ag-Nil: 0.01 , Nil: 0.09 , Mitogen-Nil: 39.35 )	0.01	NEG	DEF.NEG
QFT0027	GCLabs	2018	2018-02-02	SCR0024	NA	1	0	1	1	NEG	Negative(TB Ag-Nil: 0.04 , Nil: 0.07 , Mitogen-Nil: 51.13 )	0.04	NEG	DEF.NEG
QFT0028	GCLabs	2018	2018-04-02	SCR0024	NA	1	0	1	2	NEG	Negative(TB Ag-Nil: 0.08 , Nil: 0.10 , Mitogen-Nil: 37.04 )	0.08	NEG	DEF.NEG
QFT0029	KNTA	2017	2017-05-15	SCR0025	NA	0	0	0	1	POS	Positive(TB Ag-Nil: 1.16, Nil: 0.1, Mitogen-Nil: 14.12)	1.16	POS	DEF.POS
QFT0030	KNTA	2017	2017-05-10	SCR0026	1	0	0	1	1	NEG	Negative(TB Ag-Nil: -0.06, Nil: 0.18, Mitogen-Nil: 20.47)	-0.06	NEG	DEF.NEG
QFT0031	GCLabs	2018	2018-04-25	SCR0026	1	0	0	1	2	NEG	Negative(TB Ag-Nil: -0.02 , Nil: 0.06 , Mitogen-Nil: 33.51 )	-0.02	NEG	DEF.NEG
QFT0032	KNTA	2017	2017-07-20	SCR0027	NA	0	0	0	1	NEG	Negative(TB Ag-Nil: 0.01, Nil: 0.01, Mitogen-Nil: 51.01)	0.01	NEG	DEF.NEG
QFT0033	GCLabs	2017	2017-05-25	SCR0028	NA	0	0	0	1	NEG	Negative(TB Ag-Nil: -0.01 , Nil: 0.08 , Mitogen-Nil: 46.76 )	-0.01	NEG	DEF.NEG
QFT0034	GCLabs	2017	2017-08-31	SCR0029	NA	0	0	0	1	NEG	Negative(TB Ag-Nil: 0.04 , Nil: 0.06 , Mitogen-Nil: 56.87 )	0.04	NEG	DEF.NEG
QFT0035	GCLabs	2017	2017-06-30	SCR0030	NA	0	0	0	1	NEG	Negative(TB Ag-Nil: -0.01 , Nil: 0.03 , Mitogen-Nil: 46.67 )	-0.01	NEG	DEF.NEG
QFT0036	KNTA	2017	2017-05-11	SCR0031	NA	0	0	0	1	NEG	Negative(TB Ag-Nil: -0.18, Nil: 0.33, Mitogen-Nil: 23.35)	-0.18	NEG	DEF.NEG
QFT0037	GCLabs	2017	2017-07-06	SCR0032	2	0	0	1	1	NEG	Negative(TB Ag-Nil: 0.00 , Nil: 0.04 , Mitogen-Nil: 40.42 )	0	NEG	DEF.NEG
QFT0038	GCLabs	2018	2018-04-25	SCR0032	2	0	0	1	2	NEG	Negative(TB Ag-Nil: 0.00 , Nil: 0.05 , Mitogen-Nil: 31.64 )	0	NEG	DEF.NEG
QFT0039	GCLabs	2017	2017-07-25	SCR0033	1	0	0	1	1	NEG	Negative(TB Ag-Nil: -0.02 , Nil: 0.08 , Mitogen-Nil: 45.86 )	-0.02	NEG	DEF.NEG
QFT0040	GCLabs	2018	2018-04-26	SCR0033	1	0	0	1	2	NEG	Negative(TB Ag-Nil: 0.00 , Nil: 0.03 , Mitogen-Nil: 32.63 )	0	NEG	DEF.NEG
QFT0041	GCLabs	2017	2017-08-30	SCR0034	NA	0	0	0	1	NEG	Negative(TB Ag-Nil: -0.03 , Nil: 0.07 , Mitogen-Nil: 47.78 )	-0.03	NEG	DEF.NEG
QFT0042	GCLabs	2014	2014-04-19	SCR0035	NA	0	0	0	1	NEG	NEGATIVE(TB Ag-Nil: -0.01 , Nil: 0.13 , Mitogen-Nil: 22.82 )	-0.01	NEG	DEF.NEG
QFT0043	GCLabs	2017	2017-08-16	SCR0036	NA	0	0	0	1	NEG	Negative(TB Ag-Nil: 0.02 , Nil: 0.05 , Mitogen-Nil: 44.04 )	0.02	NEG	DEF.NEG
QFT0044	GCLabs	2017	2017-07-18	SCR0037	NA	0	0	0	1	NEG	Negative(TB Ag-Nil: 0.00 , Nil: 0.07 , Mitogen-Nil: 41.52 )	0	NEG	DEF.NEG
QFT0045	GCLabs	2017	2017-09-20	SCR0038	NA	0	0	0	1	POS	Positive(TB Ag-Nil: 1.97 , Nil: 0.14 , Mitogen-Nil: 42.99 )	1.97	POS	DEF.POS
QFT0046	KNTA	2017	2017-07-20	SCR0039	NA	0	0	0	1	NEG	Negative(TB Ag-Nil: 0.18, Nil: 0.08, Mitogen-Nil: 56.23)	0.18	NEG	DEF.NEG
QFT0047	InstHealthEnv	2016	2016-10-01	SCR0040	1	0	1	1	1	NEG		NA	NA	NA
QFT0048	GCLabs	2017	2017-02-11	SCR0040	1	0	0	1	2	NEG	Negative(TB Ag-Nil: -0.01 , Nil: 0.08 , Mitogen-Nil: 55.18 )	-0.01	NEG	DEF.NEG
QFT0049	GCLabs	2018	2018-04-24	SCR0040	1	0	0	1	3	NEG	Negative(TB Ag-Nil: 0.00 , Nil: 0.04 , Mitogen-Nil: 33.98 )	0	NEG	DEF.NEG
QFT0050	GCLabs	2014	2014-04-19	SCR0041	NA	0	0	0	1	NEG	NEGATIVE(TB Ag-Nil: 0.05, Nil: 0.10, Mitogen-Nil: 23.39)	0.05	NEG	DEF.NEG
QFT0051	GCLabs	2017	2017-06-30	SCR0042	NA	0	0	0	1	NEG	Negative(TB Ag-Nil: 0.06 , Nil: 0.09 , Mitogen-Nil: 46.62 )	0.06	NEG	DEF.NEG
QFT0052	GCLabs	2017	2017-05-22	SCR0043	NA	0	0	0	1	POS	Positive(TB Ag-Nil: 7.08 , Nil: 0.25 , Mitogen-Nil: 58.67 )	7.08	POS	DEF.POS
QFT0053	InstHealthEnv	2016	2016-10-01	SCR0044	NA	0	1	0	1	POS		NA	NA	NA
QFT0054	GCLabs	2017	2017-08-30	SCR0045	NA	0	0	0	1	NEG	Negative(TB Ag-Nil: -0.01 , Nil: 0.04 , Mitogen-Nil: 45.04 )	-0.01	NEG	DEF.NEG
QFT0055	GCLabs	2018	2018-06-27	SCR0046	NA	0	0	0	1	NEG	Negative(TB Ag-Nil: 0.00 , Nil: 0.02 , Mitogen-Nil: 41.91 )	0	NEG	DEF.NEG
QFT0056	GCLabs	2016	2016-05-14	SCR0047	NA	0	0	0	1	POS	POSITIVE(TB Ag-Nil: 1.14 , Nil: 0.13 , Mitogen-Nil: 11.55 )	1.14	POS	DEF.POS
QFT0057	KNTA	2017	2017-05-12	SCR0048	NA	0	0	0	1	NEG	Negative(TB Ag-Nil: 0, Nil: 0.1, Mitogen-Nil: 32.2)	0	NEG	DEF.NEG
QFT0058	GCLabs	2017	2017-07-18	SCR0049	NA	0	0	0	1	NEG	Negative(TB Ag-Nil: 0.00 , Nil: 0.04 , Mitogen-Nil: 41.55 )	0	NEG	DEF.NEG
QFT0059	GCLabs	2015	2015-05-09	SCR0050	2	0	0	1	1	NEG	NEGATIVE(TB Ag-Nil: -0.01 , Nil: 0.08 , Mitogen-Nil: 16.35 )	-0.01	NEG	DEF.NEG
QFT0060	GCLabs	2016	2016-05-14	SCR0050	2	0	0	1	2	IND	자료없음	NA	IND	IND
QFT0061	GCLabs	2017	2017-08-29	SCR0051	NA	0	0	0	1	NEG	Negative(TB Ag-Nil: 0.01 , Nil: 0.04 , Mitogen-Nil: 47.17 )	0.01	NEG	DEF.NEG
QFT0062	KNTA	2017	2017-05-11	SCR0052	NA	0	0	0	1	NEG	Negative(TB Ag-Nil: -0.01, Nil: 0.11, Mitogen-Nil: 24.34)	-0.01	NEG	DEF.NEG
QFT0063	GCLabs	2017	2017-06-30	SCR0053	2	0	0	1	1	NEG	Negative(TB Ag-Nil: -0.01 , Nil: 0.10 , Mitogen-Nil: 46.61 )	-0.01	NEG	DEF.NEG
QFT0064	GCLabs	2018	2018-04-20	SCR0053	2	0	0	1	2	NEG	Negative(TB Ag-Nil: -0.01 , Nil: 0.04 , Mitogen-Nil: 37.09 )	-0.01	NEG	DEF.NEG
QFT0065	KNTA	2017	2017-07-19	SCR0054	NA	0	0	0	1	POS	Positive(TB Ag-Nil: 1.05, Nil: 1.31, Mitogen-Nil: 39.7)	1.05	POS	DEF.POS
QFT0066	KNTA	2017	2017-05-11	SCR0055	NA	0	0	0	1	NEG	Negative(TB Ag-Nil: 0.12, Nil: 0.17, Mitogen-Nil: 24.64)	0.12	NEG	DEF.NEG
QFT0067	KNTA	2017	2017-07-18	SCR0056	NA	0	0	0	1	NEG	Negative(TB Ag-Nil: 0.14, Nil: 0.03, Mitogen-Nil: 48.99)	0.14	NEG	DEF.NEG
QFT0068	GCLabs	2017	2017-05-26	SCR0057	2	0	0	1	1	NEG	Negative(TB Ag-Nil: 0.01 , Nil: 0.10 , Mitogen-Nil: 57.57 )	0.01	NEG	DEF.NEG
QFT0069	GCLabs	2018	2018-04-26	SCR0057	2	0	0	1	2	NEG	Negative(TB Ag-Nil: -0.01 , Nil: 0.04 , Mitogen-Nil: 31.92 )	-0.01	NEG	DEF.NEG
QFT0070	KNTA	2017	2017-07-18	SCR0058	NA	0	0	0	1	NEG	Negative(TB Ag-Nil: 0.02, Nil: 0.05, Mitogen-Nil: 39.99)	0.02	NEG	DEF.NEG
QFT0071	KNTA	2017	2017-05-11	SCR0059	NA	0	0	0	1	NEG	Negative(TB Ag-Nil: 0.00, Nil: 0.07, Mitogen-Nil: 14.99)	0	NEG	DEF.NEG
QFT0072	GCLabs	2017	2017-08-30	SCR0060	NA	0	0	0	1	NEG	Negative(TB Ag-Nil: 0.05 , Nil: 0.03 , Mitogen-Nil: 40.46 )	0.05	NEG	DEF.NEG
QFT0073	KNTA	2017	2017-07-18	SCR0061	NA	0	0	0	1	NEG	Negative(TB Ag-Nil: 0.01, Nil: 0.12, Mitogen-Nil: 39.99)	0.01	NEG	DEF.NEG
QFT0074	GCLabs	2017	2017-05-26	SCR0062	2	0	0	1	1	NEG	Negative(TB Ag-Nil: 0.02 , Nil: 0.21 , Mitogen-Nil: 59.56 )	0.02	NEG	DEF.NEG
QFT0075	GCLabs	2018	2018-04-24	SCR0062	2	0	0	1	2	NEG	Negative(TB Ag-Nil: -0.06 , Nil: 0.13 , Mitogen-Nil: 33.80 )	-0.06	NEG	DEF.NEG
QFT0076	InstHealthEnv	2016	2016-10-01	SCR0063	2	0	1	1	1	NEG		NA	NA	NA
QFT0077	GCLabs	2017	2017-05-23	SCR0063	2	0	0	1	2	NEG	Negative(TB Ag-Nil: -0.02 , Nil: 0.10 , Mitogen-Nil: 58.52 )	-0.02	NEG	DEF.NEG
QFT0078	GCLabs	2018	2018-04-24	SCR0063	2	0	0	1	3	NEG	Negative(TB Ag-Nil: 0.00 , Nil: 0.11 , Mitogen-Nil: 38.57 )	0	NEG	DEF.NEG
QFT0079	GCLabs	2017	2017-08-30	SCR0064	NA	0	0	0	1	NEG	Negative(TB Ag-Nil: -0.02 , Nil: 0.12 , Mitogen-Nil: 47.72 )	-0.02	NEG	DEF.NEG
QFT0080	GCLabs	2017	2017-09-22	SCR0065	2	0	0	1	1	NEG	Negative(TB Ag-Nil: -0.01 , Nil: 0.05 , Mitogen-Nil: 42.61 )	-0.01	NEG	DEF.NEG
QFT0081	GCLabs	2018	2018-04-25	SCR0065	2	0	0	1	2	NEG	Negative(TB Ag-Nil: 0.00 , Nil: 0.03 , Mitogen-Nil: 33.55 )	0	NEG	DEF.NEG
QFT0082	GCLabs	2017	2017-06-28	SCR0066	NA	0	0	0	1	NEG	Negative(TB Ag-Nil: -0.01 , Nil: 0.31 , Mitogen-Nil: 38.62 )	-0.01	NEG	DEF.NEG
QFT0083	GCLabs	2013	2013-06-08	SCR0067	NA	0	0	0	1	POS	POSITIVE(TB Ag-Nil: 1.14 , Nil: 0.05 , Mitogen-Nil: 8.95 )	1.14	POS	DEF.POS
QFT0084	GCLabs	2018	2018-02-12	SCR0068	NA	0	0	0	1	NEG	Negative(TB Ag-Nil: 0.01 , Nil: 0.08 , Mitogen-Nil: 58.69 )	0.01	NEG	DEF.NEG
QFT0085	GCLabs	2017	2017-07-18	SCR0069	NA	0	0	0	1	NEG	Negative(TB Ag-Nil: 0.00 , Nil: 0.14 , Mitogen-Nil: 36.97 )	0	NEG	DEF.NEG
QFT0086	GCLabs	2017	2017-12-05	SCR0070	2	0	0	1	1	NEG	Negative(TB Ag-Nil: 0.00 , Nil: 0.06 , Mitogen-Nil: 50.21 )	0	NEG	DEF.NEG
QFT0087	GCLabs	2018	2018-04-26	SCR0070	2	0	0	1	2	NEG	Negative(TB Ag-Nil: 0.00 , Nil: 0.05 , Mitogen-Nil: 30.58 )	0	NEG	DEF.NEG
QFT0088	GCLabs	2017	2017-08-30	SCR0071	NA	0	0	0	1	NEG	Negative(TB Ag-Nil: 0.00 , Nil: 0.03 , Mitogen-Nil: 40.46 )	0	NEG	DEF.NEG
QFT0089	KNTA	2017	2017-05-11	SCR0072	NA	0	0	0	1	POS	Positive(TB Ag-Nil: 0.83, Nil: 0.13, Mitogen-Nil: 21.74)	0.83	POS	DEF.POS
QFT0090	GCLabs	2018	2018-02-06	SCR0073	NA	1	0	1	1	NEG	Negative(TB Ag-Nil: -0.02 , Nil: 0.09 , Mitogen-Nil: 53.36 )	-0.02	NEG	DEF.NEG
QFT0091	GCLabs	2018	2018-03-27	SCR0073	NA	1	0	1	2	NEG	Negative(TB Ag-Nil: 0.01 , Nil: 0.10 , Mitogen-Nil: 44.92 )	0.01	NEG	DEF.NEG
QFT0092	GCLabs	2017	2017-09-22	SCR0074	2	0	0	1	1	NEG	Negative(TB Ag-Nil: -0.01 , Nil: 0.06 , Mitogen-Nil: 42.60 )	-0.01	NEG	DEF.NEG
QFT0093	GCLabs	2018	2018-04-27	SCR0074	2	0	0	1	2	NEG	Negative(TB Ag-Nil: 0.00 , Nil: 0.06 , Mitogen-Nil: 28.53 )	0	NEG	DEF.NEG
QFT0094	GCLabs	2018	2018-06-08	SCR0075	NA	0	0	0	1	NEG	Negative(TB Ag-Nil: 0.00 , Nil: 0.05 , Mitogen-Nil: 37.94 )	0	NEG	DEF.NEG
QFT0095	KNTA	2017	2017-05-10	SCR0076	NA	0	0	0	1	NEG	Negative(TB Ag-Nil: 0.12, Nil: 0.07, Mitogen-Nil: 21.76)	0.12	NEG	DEF.NEG
QFT0096	KNTA	2017	2017-05-12	SCR0077	NA	0	0	0	1	NEG	Negative(TB Ag-Nil: -0.17, Nil: 0.27, Mitogen-Nil: 30.14)	-0.17	NEG	DEF.NEG
QFT0097	KNTA	2017	2017-07-19	SCR0078	NA	0	0	0	1	POS	Positive(TB Ag-Nil: 4.82, Nil: 0.01, Mitogen-Nil: 49.54)	4.82	POS	DEF.POS
QFT0098	GCLabs	2017	2017-05-10	SCR0079	NA	0	0	0	1	NEG	Negative(TB Ag-Nil: -0.01 , Nil: 0.12 , Mitogen-Nil: 43.75 )	-0.01	NEG	DEF.NEG
QFT0099	KNTA	2017	2017-07-19	SCR0080	NA	0	0	0	1	NEG	Negative(TB Ag-Nil: 0.01, Nil: 0.07, Mitogen-Nil: 39.7)	0.01	NEG	DEF.NEG
QFT0100	KNTA	2017	2017-07-19	SCR0081	NA	0	0	0	1	NEG	Negative(TB Ag-Nil: 0.01, Nil: 0.05, Mitogen-Nil: 39.87)	0.01	NEG	DEF.NEG
QFT0101	InstHealthEnv	2016	2016-10-01	SCR0082	NA	0	1	1	1	NEG		NA	NA	NA
QFT0102	GCLabs	2017	2017-01-28	SCR0082	NA	0	0	1	2	NEG	Negative(TB Ag-Nil: -0.04 , Nil: 0.10 , Mitogen-Nil: 57.25 )	-0.04	NEG	DEF.NEG
QFT0103	GCLabs	2013	2013-06-08	SCR0083	3	0	0	1	1	NEG	NEGATIVE(TB Ag-Nil: 0.00 , Nil: 0.03 , Mitogen-Nil: 11.85 )	0	NEG	DEF.NEG
QFT0104	GCLabs	2014	2014-04-19	SCR0083	3	0	0	1	2	NEG	NEGATIVE(TB Ag-Nil: -0.02 , Nil: 0.12 , Mitogen-Nil: 8.01 )	-0.02	NEG	DEF.NEG
QFT0105	KNTA	2017	2017-07-19	SCR0083	3	0	0	1	3	NEG	Negative(TB Ag-Nil: 0.01, Nil: 0.04, Mitogen-Nil: 43.83)	0.01	NEG	DEF.NEG
QFT0106	KNTA	2017	2017-05-10	SCR0084	NA	0	0	0	1	NEG	Negative(TB Ag-Nil: 0, Nil: 0.07, Mitogen-Nil: 22.47)	0	NEG	DEF.NEG
QFT0107	GCLabs	2014	2014-04-19	SCR0085	2	0	0	1	1	NEG	NEGATIVE(TB Ag-Nil: 0.03, Nil: 0.07, Mitogen-Nil: 21.88)	0.03	NEG	DEF.NEG
QFT0108	GCLabs	2015	2015-05-09	SCR0085	2	0	0	1	2	NEG	NEGATIVE(TB Ag-Nil: 0.00 , Nil: 0.10 , Mitogen-Nil: 15.76 )	0	NEG	DEF.NEG
QFT0109	GCLabs	2016	2016-05-14	SCR0085	2	0	0	1	3	NEG	NEGATIVE(TB Ag-Nil: 0.12 , Nil: 0.04 , Mitogen-Nil: 11.45 )	0.12	NEG	DEF.NEG
QFT0110	GCLabs	2017	2017-05-24	SCR0085	2	0	0	1	4	NEG	Negative(TB Ag-Nil: 0.00 , Nil: 0.09 , Mitogen-Nil: 50.04 )	0	NEG	DEF.NEG
QFT0111	InstHealthEnv	2016	2016-10-01	SCR0086	2	0	1	1	1	NEG		NA	NA	NA
QFT0112	GCLabs	2017	2017-05-26	SCR0086	2	0	0	1	2	NEG	Negative(TB Ag-Nil: 0.01 , Nil: 0.12 , Mitogen-Nil: 59.65 )	0.01	NEG	DEF.NEG
QFT0113	GCLabs	2018	2018-04-24	SCR0086	2	0	0	1	3	NEG	Negative(TB Ag-Nil: 0.00 , Nil: 0.09 , Mitogen-Nil: 33.85 )	0	NEG	DEF.NEG
QFT0114	GCLabs	2018	2018-01-24	SCR0087	NA	0	0	0	1	NEG	Negative(TB Ag-Nil: 0.08 , Nil: 0.40 , Mitogen-Nil: 7.74 )	0.08	NEG	DEF.NEG
QFT0115	KNTA	2017	2017-05-15	SCR0088	NA	0	0	0	1	NEG	Negative(TB Ag-Nil: -0.04, Nil: 0.1, Mitogen-Nil: 14.35)	-0.04	NEG	DEF.NEG
QFT0116	GCLabs	2017	2017-08-29	SCR0089	NA	0	0	0	1	NEG	Negative(TB Ag-Nil: -0.01 , Nil: 0.04 , Mitogen-Nil: 51.59 )	-0.01	NEG	DEF.NEG
QFT0117	GCLabs	2017	2017-05-08	SCR0090	NA	0	0	0	1	NEG	Negative(TB Ag-Nil: 0.01 , Nil: 0.06 , Mitogen-Nil: 53.55 )	0.01	NEG	DEF.NEG
QFT0118	KNTA	2017	2017-05-10	SCR0091	NA	0	0	0	1	NEG	Negative(TB Ag-Nil: 0.09, Nil: 0.13, Mitogen-Nil: 19.13)	0.09	NEG	DEF.NEG
QFT0119	KNTA	2017	2017-05-12	SCR0092	NA	0	0	0	1	NEG	Negative(TB Ag-Nil: 0.03, Nil: 0.16, Mitogen-Nil: 17.99)	0.03	NEG	DEF.NEG
QFT0120	InstHealthEnv	2016	2016-10-01	SCR0093	2	0	1	1	1	NEG		NA	NA	NA
QFT0121	GCLabs	2017	2017-05-29	SCR0093	2	0	0	1	2	NEG	Negative(TB Ag-Nil: 0.01 , Nil: 0.09 , Mitogen-Nil: 67.15 )	0.01	NEG	DEF.NEG
QFT0122	GCLabs	2018	2018-04-24	SCR0093	2	0	0	1	3	NEG	Negative(TB Ag-Nil: 0.05 , Nil: 0.09 , Mitogen-Nil: 33.93 )	0.05	NEG	DEF.NEG
QFT0123	InstHealthEnv	2016	2016-10-01	SCR0094	1	0	1	1	1	NEG		NA	NA	NA
QFT0124	GCLabs	2017	2017-05-26	SCR0094	1	0	0	1	2	NEG	Negative(TB Ag-Nil: -0.01 , Nil: 0.10 , Mitogen-Nil: 59.67 )	-0.01	NEG	DEF.NEG
QFT0125	GCLabs	2018	2018-04-24	SCR0094	1	0	0	1	3	NEG	Negative(TB Ag-Nil: 0.00 , Nil: 0.04 , Mitogen-Nil: 33.22 )	0	NEG	DEF.NEG
QFT0126	InstHealthEnv	2016	2016-10-01	SCR0095	NA	0	1	0	1	NEG		NA	NA	NA
QFT0127	GCLabs	2017	2017-08-30	SCR0096	4	0	0	1	1	NEG	Negative(TB Ag-Nil: 0.03 , Nil: 0.05 , Mitogen-Nil: 45.03 )	0.03	NEG	DEF.NEG
QFT0128	GCLabs	2018	2018-02-19	SCR0096	4	0	0	1	2	NEG	Negative(TB Ag-Nil: -0.03 , Nil: 0.14 , Mitogen-Nil: 67.79 )	-0.03	NEG	DEF.NEG
QFT0129	GCLabs	2017	2017-08-30	SCR0097	NA	0	0	0	1	NEG	Negative(TB Ag-Nil: 0.00 , Nil: 0.05 , Mitogen-Nil: 40.44 )	0	NEG	DEF.NEG
QFT0130	InstHealthEnv	2016	2016-10-01	SCR0098	NA	0	1	0	1	NEG		NA	NA	NA
QFT0131	GCLabs	2018	2018-01-08	SCR0099	NA	0	0	0	1	NEG	Negative(TB Ag-Nil: 0.00 , Nil: 0.07 , Mitogen-Nil: 46.34 )	0	NEG	DEF.NEG
QFT0132	InstHealthEnv	2016	2016-10-01	SCR0100	NA	0	1	0	1	NEG		NA	NA	NA
QFT0133	KNTA	2017	2017-05-12	SCR0101	NA	0	0	0	1	NEG	Negative(TB Ag-Nil: 0.01, Nil: 0.16, Mitogen-Nil: 32.2)	0.01	NEG	DEF.NEG
QFT0134	GCLabs	2018	2018-01-31	SCR0102	NA	1	0	1	1	NEG	Negative(TB Ag-Nil: -0.03 , Nil: 0.16 , Mitogen-Nil: 50.80 )	-0.03	NEG	DEF.NEG
QFT0135	GCLabs	2018	2018-03-27	SCR0102	NA	1	0	1	2	NEG	Negative(TB Ag-Nil: -0.04 , Nil: 0.13 , Mitogen-Nil: 44.89 )	-0.04	NEG	DEF.NEG
QFT0136	KNTA	2017	2017-05-12	SCR0103	NA	0	0	0	1	NEG	Negative(TB Ag-Nil: 0, Nil: 0.11, Mitogen-Nil: 20.77)	0	NEG	DEF.NEG
QFT0137	GCLabs	2017	2017-08-29	SCR0104	NA	0	0	0	1	NEG	Negative(TB Ag-Nil: -0.02 , Nil: 0.07 , Mitogen-Nil: 47.14 )	-0.02	NEG	DEF.NEG
QFT0138	KNTA	2017	2017-05-11	SCR0105	NA	0	0	0	1	POS	Positive(TB Ag-Nil: 0.62, Nil: 0.10, Mitogen-Nil: 22.77)	0.62	POS	BOD.POS
QFT0139	InstHealthEnv	2016	2016-10-01	SCR0106	2	0	1	1	1	NEG		NA	NA	NA
QFT0140	GCLabs	2017	2017-01-28	SCR0106	2	0	0	1	2	NEG	Negative(TB Ag-Nil: -0.06 , Nil: 0.14 , Mitogen-Nil: 70.61 )	-0.06	NEG	DEF.NEG
QFT0141	GCLabs	2018	2018-04-25	SCR0106	2	0	0	1	3	NEG	Negative(TB Ag-Nil: 0.00 , Nil: 0.09 , Mitogen-Nil: 31.60 )	0	NEG	DEF.NEG
QFT0142	KNTA	2017	2017-05-10	SCR0107	NA	0	0	0	1	POS	Positive(TB Ag-Nil: 0.45, Nil: 0.11, Mitogen-Nil: 19.58)	0.45	POS	BOD.POS
QFT0143	GCLabs	2017	2017-06-02	SCR0108	1	0	0	1	1	NEG	Negative(TB Ag-Nil: -0.13 , Nil: 0.46 , Mitogen-Nil: 53.33 )	-0.13	NEG	DEF.NEG
QFT0144	GCLabs	2018	2018-04-25	SCR0108	1	0	0	1	2	NEG	Negative(TB Ag-Nil: -0.01 , Nil: 0.12 , Mitogen-Nil: 31.57 )	-0.01	NEG	DEF.NEG
QFT0145	KNTA	2017	2017-07-18	SCR0109	NA	0	0	0	1	NEG	Negative(TB Ag-Nil: 0.01, Nil: 0.13, Mitogen-Nil: 41.99)	0.01	NEG	DEF.NEG
QFT0146	KNTA	2017	2017-07-18	SCR0110	NA	0	0	0	1	NEG	Negative(TB Ag-Nil: 0.08, Nil: 0.21, Mitogen-Nil: 41.99)	0.08	NEG	DEF.NEG
QFT0147	GCLabs	2017	2017-07-26	SCR0111	2	0	0	1	1	NEG	Negative(TB Ag-Nil: 0.16 , Nil: 0.05 , Mitogen-Nil: 42.21 )	0.16	NEG	DEF.NEG
QFT0148	GCLabs	2018	2018-04-24	SCR0111	2	0	0	1	2	NEG	Negative(TB Ag-Nil: 0.33 , Nil: 0.06 , Mitogen-Nil: 33.87 )	0.33	NEG	BOD.NEG
QFT0149	KNTA	2017	2017-05-10	SCR0112	NA	0	0	0	1	NEG	Negative(TB Ag-Nil: 0.34, Nil: 0.12, Mitogen-Nil: 20.39)	0.34	NEG	BOD.NEG
QFT0150	GCLabs	2017	2017-06-29	SCR0113	NA	0	0	0	1	NEG	Negative(TB Ag-Nil: 0.03 , Nil: 0.07 , Mitogen-Nil: 39.95 )	0.03	NEG	DEF.NEG
QFT0151	KNTA	2017	2017-05-15	SCR0114	NA	0	0	0	1	NEG	Negative(TB Ag-Nil: 0, Nil: 0.07, Mitogen-Nil: 16.53)	0	NEG	DEF.NEG
QFT0152	KNTA	2017	2017-07-18	SCR0115	NA	0	0	0	1	POS	Positive(TB Ag-Nil: 6.48, Nil: 0.31, Mitogen-Nil: 40.18)	6.48	POS	DEF.POS
QFT0153	KNTA	2017	2017-07-21	SCR0116	NA	0	0	0	1	POS	Positive(TB Ag-Nil: 4.48, Nil: 0.03, Mitogen-Nil: 30.77)	4.48	POS	DEF.POS
QFT0154	KNTA	2017	2017-07-19	SCR0117	NA	0	0	0	1	POS	Positive(TB Ag-Nil: 0.7, Nil: 0.07, Mitogen-Nil: 39.87)	0.7	POS	DEF.POS
QFT0155	GCLabs	2015	2015-05-09	SCR0118	NA	0	0	0	1	POS	POSITIVE(TB Ag-Nil: 2.71 , Nil: 0.07 , Mitogen-Nil: 16.62 )	2.71	POS	DEF.POS
QFT0156	InstHealthEnv	2016	2016-10-01	SCR0119	1	0	1	1	1	NEG		NA	NA	NA
QFT0157	GCLabs	2017	2017-05-23	SCR0119	1	0	0	1	2	NEG	Negative(TB Ag-Nil: 0.00 , Nil: 0.08 , Mitogen-Nil: 58.54 )	0	NEG	DEF.NEG
QFT0158	GCLabs	2018	2018-04-27	SCR0119	1	0	0	1	3	NEG	Negative(TB Ag-Nil: -0.02 , Nil: 0.05 , Mitogen-Nil: 29.63 )	-0.02	NEG	DEF.NEG
QFT0159	KNTA	2017	2017-07-18	SCR0120	NA	0	0	0	1	NEG	Negative(TB Ag-Nil: 0.01, Nil: 0.06, Mitogen-Nil: 42.08)	0.01	NEG	DEF.NEG
QFT0160	GCLabs	2017	2017-06-28	SCR0121	NA	0	0	0	1	NEG	Negative(TB Ag-Nil: 0.27 , Nil: 0.07 , Mitogen-Nil: 38.87 )	0.27	NEG	BOD.NEG
QFT0161	InstHealthEnv	2016	2016-10-01	SCR0122	NA	0	1	0	1	POS		NA	NA	NA
QFT0162	GCLabs	2017	2017-06-30	SCR0123	NA	0	0	0	1	NEG	Negative(TB Ag-Nil: -0.01 , Nil: 0.07 , Mitogen-Nil: 46.64 )	-0.01	NEG	DEF.NEG
QFT0163	GCLabs	2017	2017-09-25	SCR0124	NA	0	0	0	1	NEG	Negative(TB Ag-Nil: 0.01 , Nil: 0.06 , Mitogen-Nil: 47.36 )	0.01	NEG	DEF.NEG
QFT0164	GCLabs	2017	2017-05-23	SCR0125	2	0	0	1	1	NEG	Negative(TB Ag-Nil: -0.01 , Nil: 0.15 , Mitogen-Nil: 56.58 )	-0.01	NEG	DEF.NEG
QFT0165	GCLabs	2018	2018-04-27	SCR0125	2	0	0	1	2	NEG	Negative(TB Ag-Nil: 0.01 , Nil: 0.07 , Mitogen-Nil: 29.61 )	0.01	NEG	DEF.NEG
QFT0166	KNTA	2017	2017-07-21	SCR0126	NA	0	0	0	1	POS	Positive(TB Ag-Nil: 4.38, Nil: 0.15, Mitogen-Nil: 48.52)	4.38	POS	DEF.POS
QFT0167	GCLabs	2017	2017-05-23	SCR0127	2	0	0	1	1	NEG	Negative(TB Ag-Nil: -0.01 , Nil: 0.13 , Mitogen-Nil: 56.60 )	-0.01	NEG	DEF.NEG
QFT0168	GCLabs	2018	2018-04-24	SCR0127	2	0	0	1	2	NEG	Negative(TB Ag-Nil: -0.01 , Nil: 0.06 , Mitogen-Nil: 33.87 )	-0.01	NEG	DEF.NEG
QFT0169	KNTA	2017	2017-05-15	SCR0128	NA	0	0	0	1	NEG	Negative(TB Ag-Nil: 0.01, Nil: 0.17, Mitogen-Nil: 14.17)	0.01	NEG	DEF.NEG
QFT0170	GCLabs	2017	2017-05-26	SCR0129	NA	0	0	0	1	NEG	Negative(TB Ag-Nil: -0.02 , Nil: 0.13 , Mitogen-Nil: 60.66 )	-0.02	NEG	DEF.NEG
QFT0171	KNTA	2017	2017-05-10	SCR0130	NA	0	0	0	1	POS	Positive(TB Ag-Nil: 2.75, Nil: 0.18, Mitogen-Nil: 21.74)	2.75	POS	DEF.POS
QFT0172	GCLabs	2016	2016-05-14	SCR0131	1	0	0	1	1	NEG	NEGATIVE(TB Ag-Nil: 0.00 , Nil: 0.20 , Mitogen-Nil: 10.44 )	0	NEG	DEF.NEG
QFT0173	GCLabs	2017	2017-05-26	SCR0131	1	0	0	1	2	NEG	Negative(TB Ag-Nil: 0.00 , Nil: 0.12 , Mitogen-Nil: 59.65 )	0	NEG	DEF.NEG
QFT0174	GCLabs	2017	2017-05-25	SCR0132	2	0	0	1	1	NEG	Negative(TB Ag-Nil: 0.01 , Nil: 0.07 , Mitogen-Nil: 46.77 )	0.01	NEG	DEF.NEG
QFT0175	GCLabs	2018	2018-04-24	SCR0132	2	0	0	1	2	NEG	Negative(TB Ag-Nil: -0.01 , Nil: 0.05 , Mitogen-Nil: 33.88 )	-0.01	NEG	DEF.NEG
QFT0176	GCLabs	2017	2017-07-03	SCR0133	NA	0	0	0	1	POS	Positive(TB Ag-Nil: 0.98 , Nil: 0.13 , Mitogen-Nil: 45.80 )	0.98	POS	DEF.POS
QFT0177	InstHealthEnv	2016	2016-10-01	SCR0134	2	0	1	1	1	NEG		NA	NA	NA
QFT0178	GCLabs	2017	2017-05-25	SCR0134	2	0	0	1	2	NEG	Negative(TB Ag-Nil: 0.00 , Nil: 0.09 , Mitogen-Nil: 46.74 )	0	NEG	DEF.NEG
QFT0179	GCLabs	2018	2018-04-24	SCR0134	2	0	0	1	3	NEG	Negative(TB Ag-Nil: 0.00 , Nil: 0.04 , Mitogen-Nil: 33.21 )	0	NEG	DEF.NEG
QFT0180	GCLabs	2017	2017-05-25	SCR0135	NA	0	0	0	1	POS	Positive(TB Ag-Nil: 47.21 , Nil: 0.08 , Mitogen-Nil: 47.21 )	47.21	POS	DEF.POS
QFT0181	KNTA	2017	2017-07-18	SCR0136	NA	0	0	0	1	NEG	Negative(TB Ag-Nil: 0.01, Nil: 0.04, Mitogen-Nil: 39.99)	0.01	NEG	DEF.NEG
QFT0182	GCLabs	2017	2017-06-27	SCR0137	NA	0	0	0	1	NEG	Negative(TB Ag-Nil: 0.00 , Nil: 0.07 , Mitogen-Nil: 38.56 )	0	NEG	DEF.NEG
QFT0183	KNTA	2017	2017-07-18	SCR0138	NA	0	0	0	1	NEG	Negative(TB Ag-Nil: 0.02, Nil: 0.09, Mitogen-Nil: 41.99)	0.02	NEG	DEF.NEG
QFT0184	InstHealthEnv	2016	2016-10-01	SCR0139	NA	0	1	1	1	NEG		NA	NA	NA
QFT0185	GCLabs	2017	2017-01-28	SCR0139	NA	0	0	1	2	NEG	Negative(TB Ag-Nil: -0.03 , Nil: 0.15 , Mitogen-Nil: 58.68 )	-0.03	NEG	DEF.NEG
QFT0186	InstHealthEnv	2016	2016-10-01	SCR0140	2	0	1	1	1	NEG		NA	NA	NA
QFT0187	GCLabs	2017	2017-05-26	SCR0140	2	0	0	1	2	NEG	Negative(TB Ag-Nil: -0.01 , Nil: 0.12 , Mitogen-Nil: 59.65 )	-0.01	NEG	DEF.NEG
QFT0188	GCLabs	2018	2018-04-23	SCR0140	2	0	0	1	3	NEG	Negative(TB Ag-Nil: -0.01 , Nil: 0.04 , Mitogen-Nil: 42.42 )	-0.01	NEG	DEF.NEG
QFT0189	GCLabs	2018	2018-04-12	SCR0141	NA	0	0	0	1	NEG	Negative(TB Ag-Nil: 0.00 , Nil: 0.06 , Mitogen-Nil: 43.65 )	0	NEG	DEF.NEG
QFT0190	GCLabs	2013	2013-06-08	SCR0142	NA	0	0	0	1	NEG	NEGATIVE(TB Ag-Nil: 0.03 , Nil: 0.00 , Mitogen-Nil: 11.42 )	0.03	NEG	DEF.NEG
QFT0191	InstHealthEnv	2016	2016-10-01	SCR0143	1	0	1	1	1	NEG		NA	NA	NA
QFT0192	GCLabs	2017	2017-05-24	SCR0143	1	0	0	1	2	NEG	Negative(TB Ag-Nil: -0.03 , Nil: 0.19 , Mitogen-Nil: 48.50 )	-0.03	NEG	DEF.NEG
QFT0193	GCLabs	2018	2018-04-26	SCR0143	1	0	0	1	3	NEG	Negative(TB Ag-Nil: 0.01 , Nil: 0.08 , Mitogen-Nil: 30.55 )	0.01	NEG	DEF.NEG
QFT0194	KNTA	2017	2017-05-11	SCR0144	NA	0	0	0	1	NEG	Negative(TB Ag-Nil: 0.01, Nil: 0.10, Mitogen-Nil: 24.02)	0.01	NEG	DEF.NEG
QFT0195	GCLabs	2017	2017-10-26	SCR0145	NA	0	0	0	1	NEG	Negative(TB Ag-Nil: -0.01 , Nil: 0.10 , Mitogen-Nil: 45.76 )	-0.01	NEG	DEF.NEG
QFT0196	InstHealthEnv	2016	2016-10-01	SCR0146	2	0	1	1	1	NEG		NA	NA	NA
QFT0197	GCLabs	2017	2017-05-25	SCR0146	2	0	0	1	2	NEG	Negative(TB Ag-Nil: 0.01 , Nil: 0.09 , Mitogen-Nil: 47.20 )	0.01	NEG	DEF.NEG
QFT0198	GCLabs	2018	2018-04-24	SCR0146	2	0	0	1	3	NEG	Negative(TB Ag-Nil: 0.00 , Nil: 0.06 , Mitogen-Nil: 38.62 )	0	NEG	DEF.NEG
QFT0199	GCLabs	2017	2017-05-25	SCR0147	NA	0	0	0	1	POS	Positive(TB Ag-Nil: 7.35 , Nil: 0.13 , Mitogen-Nil: 53.24 )	7.35	POS	DEF.POS
QFT0200	GCLabs	2017	2017-07-18	SCR0148	NA	0	0	0	1	NEG	Negative(TB Ag-Nil: -0.03 , Nil: 0.38 , Mitogen-Nil: 41.21 )	-0.03	NEG	DEF.NEG
QFT0201	GCLabs	2017	2017-06-27	SCR0149	NA	0	0	0	1	NEG	Negative(TB Ag-Nil: 0.01 , Nil: 0.11 , Mitogen-Nil: 38.52 )	0.01	NEG	DEF.NEG
QFT0202	KNTA	2017	2017-05-12	SCR0150	NA	0	0	0	1	NEG	Negative(TB Ag-Nil: 0.03, Nil: 0.12, Mitogen-Nil: 18.47)	0.03	NEG	DEF.NEG
QFT0203	InstHealthEnv	2016	2016-10-01	SCR0151	NA	0	1	0	1	POS		NA	NA	NA
QFT0204	KNTA	2017	2017-05-10	SCR0152	NA	0	0	0	1	NEG	Negative(TB Ag-Nil: 0.02, Nil: 0.12, Mitogen-Nil: 19.18)	0.02	NEG	DEF.NEG
QFT0205	InstHealthEnv	2016	2016-10-01	SCR0153	2	0	1	1	1	NEG		NA	NA	NA
QFT0206	GCLabs	2017	2017-05-25	SCR0153	2	0	0	1	2	NEG	Negative(TB Ag-Nil: 0.13 , Nil: 0.36 , Mitogen-Nil: 46.93 )	0.13	NEG	DEF.NEG
QFT0207	GCLabs	2018	2018-05-03	SCR0153	2	0	0	1	3	NEG	Negative(TB Ag-Nil: 0.12 , Nil: 0.06 , Mitogen-Nil: 28.00 )	0.12	NEG	DEF.NEG
QFT0208	GCLabs	2017	2017-05-25	SCR0154	1	0	0	1	1	NEG	Negative(TB Ag-Nil: 0.01 , Nil: 0.07 , Mitogen-Nil: 53.30 )	0.01	NEG	DEF.NEG
QFT0209	GCLabs	2018	2018-04-25	SCR0154	1	0	0	1	2	NEG	Negative(TB Ag-Nil: 0.00 , Nil: 0.04 , Mitogen-Nil: 28.92 )	0	NEG	DEF.NEG
QFT0210	KNTA	2017	2017-05-10	SCR0155	NA	0	0	0	1	NEG	Negative(TB Ag-Nil: 0, Nil: 0.11, Mitogen-Nil: 20.71)	0	NEG	DEF.NEG
QFT0211	InstHealthEnv	2016	2016-10-01	SCR0156	NA	0	1	0	1	NEG		NA	NA	NA
QFT0212	GCLabs	2017	2017-06-28	SCR0157	NA	0	0	0	1	NEG	Negative(TB Ag-Nil: 0.00 , Nil: 0.07 , Mitogen-Nil: 38.86 )	0	NEG	DEF.NEG
QFT0213	GCLabs	2017	2017-04-25	SCR0158	NA	0	0	0	1	NEG	Negative(TB Ag-Nil: -0.01 , Nil: 0.07 , Mitogen-Nil: 50.93 )	-0.01	NEG	DEF.NEG
QFT0214	GCLabs	2017	2017-06-30	SCR0159	NA	0	0	0	1	NEG	Negative(TB Ag-Nil: -0.02 , Nil: 0.07 , Mitogen-Nil: 42.83 )	-0.02	NEG	DEF.NEG
QFT0215	GCLabs	2017	2017-09-22	SCR0160	NA	0	0	0	1	NEG	Negative(TB Ag-Nil: -0.02 , Nil: 0.06 , Mitogen-Nil: 42.60 )	-0.02	NEG	DEF.NEG
QFT0216	GCLabs	2018	2018-01-16	SCR0161	NA	0	0	0	1	NEG	Negative(TB Ag-Nil: -0.02 , Nil: 0.08 , Mitogen-Nil: 51.20 )	-0.02	NEG	DEF.NEG
QFT0217	KNTA	2017	2017-05-10	SCR0162	NA	0	0	0	1	NEG	Negative(TB Ag-Nil: 0.01, Nil: 0.08, Mitogen-Nil: 22.47)	0.01	NEG	DEF.NEG
QFT0218	GCLabs	2018	2018-06-08	SCR0163	NA	0	0	0	1	NEG	Negative(TB Ag-Nil: -0.08 , Nil: 0.15 , Mitogen-Nil: 40.33 )	-0.08	NEG	DEF.NEG
QFT0219	GCLabs	2017	2017-06-05	SCR0164	NA	0	0	0	1	NEG	Negative(TB Ag-Nil: -0.01 , Nil: 0.18 , Mitogen-Nil: 44.55 )	-0.01	NEG	DEF.NEG
QFT0220	GCLabs	2017	2017-06-29	SCR0165	NA	0	0	0	1	NEG	Negative(TB Ag-Nil: -0.04 , Nil: 0.13 , Mitogen-Nil: 43.62 )	-0.04	NEG	DEF.NEG
QFT0221	KNTA	2017	2017-05-15	SCR0166	NA	0	0	0	1	NEG	Negative(TB Ag-Nil: 0.12, Nil: 0.09, Mitogen-Nil: 14.28)	0.12	NEG	DEF.NEG
QFT0222	GCLabs	2017	2017-05-25	SCR0167	1	0	0	1	1	NEG	Negative(TB Ag-Nil: 0.00 , Nil: 0.15 , Mitogen-Nil: 53.22 )	0	NEG	DEF.NEG
QFT0223	GCLabs	2018	2018-04-24	SCR0167	1	0	0	1	2	NEG	Negative(TB Ag-Nil: 0.02 , Nil: 0.06 , Mitogen-Nil: 38.62 )	0.02	NEG	DEF.NEG
QFT0224	GCLabs	2017	2017-05-25	SCR0168	NA	0	0	0	1	NEG	Negative(TB Ag-Nil: -0.07 , Nil: 0.18 , Mitogen-Nil: 47.11 )	-0.07	NEG	DEF.NEG
QFT0225	KNTA	2017	2017-05-12	SCR0169	NA	0	0	0	1	NEG	Negative(TB Ag-Nil: -0.03, Nil: 0.14, Mitogen-Nil: 31.03)	-0.03	NEG	DEF.NEG
QFT0226	GCLabs	2017	2017-06-28	SCR0170	NA	0	0	0	1	NEG	Negative(TB Ag-Nil: 0.01 , Nil: 0.05 , Mitogen-Nil: 38.89 )	0.01	NEG	DEF.NEG
QFT0227	GCLabs	2017	2017-07-19	SCR0171	NA	0	0	0	1	NEG	Negative(TB Ag-Nil: 0.01 , Nil: 0.02 , Mitogen-Nil: 43.12 )	0.01	NEG	DEF.NEG
QFT0228	KNTA	2017	2017-07-21	SCR0172	NA	0	0	0	1	NEG	Negative(TB Ag-Nil: 0.01, Nil: 0.06, Mitogen-Nil: 48.52)	0.01	NEG	DEF.NEG
QFT0229	GCLabs	2018	2018-06-21	SCR0173	NA	0	0	0	1	NEG	Negative(TB Ag-Nil: 0.01 , Nil: 0.07 , Mitogen-Nil: 49.56 )	0.01	NEG	DEF.NEG
QFT0230	GCLabs	2017	2017-06-29	SCR0174	3	0	0	1	1	NEG	Negative(TB Ag-Nil: 0.00 , Nil: 0.08 , Mitogen-Nil: 39.93 )	0	NEG	DEF.NEG
QFT0231	GCLabs	2018	2018-02-12	SCR0174	3	0	0	1	2	NEG	Negative(TB Ag-Nil: 0.00 , Nil: 0.08 , Mitogen-Nil: 58.70 )	0	NEG	DEF.NEG
QFT0232	GCLabs	2016	2016-05-14	SCR0175	NA	0	0	0	1	NEG	NEGATIVE(TB Ag-Nil: 0.10 , Nil: 0.02 , Mitogen-Nil: 9.93 )	0.1	NEG	DEF.NEG
QFT0233	KNTA	2017	2017-07-18	SCR0176	NA	0	0	0	1	NEG	Negative(TB Ag-Nil: 0.01, Nil: 0.04, Mitogen-Nil: 38.53)	0.01	NEG	DEF.NEG
QFT0234	GCLabs	2017	2017-06-28	SCR0177	NA	0	0	0	1	NEG	Negative(TB Ag-Nil: 0.02 , Nil: 0.06 , Mitogen-Nil: 40.47 )	0.02	NEG	DEF.NEG
QFT0235	GCLabs	2017	2017-05-23	SCR0178	2	0	0	1	1	NEG	Negative(TB Ag-Nil: 0.00 , Nil: 0.15 , Mitogen-Nil: 56.58 )	0	NEG	DEF.NEG
QFT0236	GCLabs	2018	2018-04-24	SCR0178	2	0	0	1	2	NEG	Negative(TB Ag-Nil: 0.00 , Nil: 0.06 , Mitogen-Nil: 33.19 )	0	NEG	DEF.NEG
QFT0237	GCLabs	2017	2017-06-27	SCR0179	NA	0	0	0	1	NEG	Negative(TB Ag-Nil: 0.02 , Nil: 0.09 , Mitogen-Nil: 36.48 )	0.02	NEG	DEF.NEG
QFT0238	GCLabs	2016	2016-05-14	SCR0180	1	0	0	1	1	NEG	NEGATIVE(TB Ag-Nil: 0.12 , Nil: 0.04 , Mitogen-Nil: 11.04 )	0.12	NEG	DEF.NEG
QFT0239	GCLabs	2017	2017-05-23	SCR0180	1	0	0	1	2	NEG	Negative(TB Ag-Nil: -0.01 , Nil: 0.10 , Mitogen-Nil: 58.01 )	-0.01	NEG	DEF.NEG
QFT0240	GCLabs	2018	2018-04-24	SCR0180	1	0	0	1	3	NEG	Negative(TB Ag-Nil: 0.00 , Nil: 0.05 , Mitogen-Nil: 37.18 )	0	NEG	DEF.NEG
QFT0241	KNTA	2017	2017-07-19	SCR0181	NA	0	0	0	1	NEG	Negative(TB Ag-Nil: 0.01, Nil: 0.14, Mitogen-Nil: 39.87)	0.01	NEG	DEF.NEG
QFT0242	GCLabs	2013	2013-06-08	SCR0182	1	0	0	1	1	NEG	NEGATIVE(TB Ag-Nil: 0, Nil: 0.03, Mitogen-Nil: 10.61)	0	NEG	DEF.NEG
QFT0243	GCLabs	2014	2014-04-19	SCR0182	1	0	0	1	2	NEG	NEGATIVE(TB Ag-Nil: 0.02 , Nil: 0.05 , Mitogen-Nil: 7.89 )	0.02	NEG	DEF.NEG
QFT0244	GCLabs	2017	2017-12-20	SCR0183	NA	0	0	0	1	NEG	Negative(TB Ag-Nil: -0.02 , Nil: 0.11 , Mitogen-Nil: 54.68 )	-0.02	NEG	DEF.NEG
QFT0245	GCLabs	2017	2017-05-25	SCR0184	1	0	0	1	1	NEG	Negative(TB Ag-Nil: 0.00 , Nil: 0.08 , Mitogen-Nil: 47.21 )	0	NEG	DEF.NEG
QFT0246	GCLabs	2018	2018-04-27	SCR0184	1	0	0	1	2	NEG	Negative(TB Ag-Nil: 0.00 , Nil: 0.05 , Mitogen-Nil: 28.55 )	0	NEG	DEF.NEG
QFT0247	KNTA	2017	2017-07-18	SCR0185	NA	0	0	0	1	NEG	Negative(TB Ag-Nil: 0.01, Nil: 0.05, Mitogen-Nil: 38.53)	0.01	NEG	DEF.NEG
QFT0248	KNTA	2017	2017-07-19	SCR0186	NA	0	0	0	1	NEG	Negative(TB Ag-Nil: 0.01, Nil: 0.07, Mitogen-Nil: 39.87)	0.01	NEG	DEF.NEG
QFT0249	GCLabs	2013	2013-06-08	SCR0187	3	0	0	1	1	POS	POSITIVE(TB Ag-Nil: 7.23, Nil: 0.09, Mitogen-Nil: 12.92)	7.23	POS	DEF.POS
QFT0250	GCLabs	2017	2017-05-24	SCR0187	3	0	0	1	2	POS	Positive(TB Ag-Nil: 10.97 , Nil: 0.12 , Mitogen-Nil: 50.02 )	10.97	POS	DEF.POS
QFT0251	GCLabs	2017	2017-08-30	SCR0188	NA	0	0	0	1	NEG	Negative(TB Ag-Nil: -0.01 , Nil: 0.05 , Mitogen-Nil: 40.45 )	-0.01	NEG	DEF.NEG
QFT0252	KNTA	2017	2017-05-15	SCR0189	NA	0	0	0	1	NEG	Negative(TB Ag-Nil: 0, Nil: 0.08, Mitogen-Nil: 13.62)	0	NEG	DEF.NEG
QFT0253	InstHealthEnv	2016	2016-10-01	SCR0190	1	0	1	1	1	NEG		NA	NA	NA
QFT0254	GCLabs	2017	2017-05-24	SCR0190	1	0	0	1	2	NEG	Negative(TB Ag-Nil: 0.00 , Nil: 0.07 , Mitogen-Nil: 56.88 )	0	NEG	DEF.NEG
QFT0255	GCLabs	2018	2018-04-26	SCR0190	1	0	0	1	3	NEG	Negative(TB Ag-Nil: -0.01 , Nil: 0.04 , Mitogen-Nil: 31.93 )	-0.01	NEG	DEF.NEG
QFT0256	GCLabs	2017	2017-07-19	SCR0191	NA	0	0	0	1	NEG	Negative(TB Ag-Nil: -0.01 , Nil: 0.13 , Mitogen-Nil: 43.02 )	-0.01	NEG	DEF.NEG
QFT0257	KNTA	2017	2017-07-18	SCR0192	NA	0	0	0	1	NEG	Negative(TB Ag-Nil: 0.01, Nil: 0.16, Mitogen-Nil: 36.75)	0.01	NEG	DEF.NEG
QFT0258	GCLabs	2018	2018-01-22	SCR0193	NA	0	0	0	1	POS	Positive(TB Ag-Nil: 47.78 , Nil: 0.10 , Mitogen-Nil: 47.78 )	47.78	POS	DEF.POS
QFT0259	GCLabs	2017	2017-07-19	SCR0194	NA	0	0	0	1	NEG	Negative(TB Ag-Nil: -0.01 , Nil: 0.03 , Mitogen-Nil: 43.12 )	-0.01	NEG	DEF.NEG
QFT0260	KNTA	2017	2017-07-24	SCR0195	NA	0	0	0	1	NEG	Negative(TB Ag-Nil: 0.01, Nil: 0.01, Mitogen-Nil: 170.82)	0.01	NEG	DEF.NEG
QFT0261	KNTA	2017	2017-05-11	SCR0196	NA	0	0	0	1	POS	Positive(TB Ag-Nil: 2.55, Nil: 0.15, Mitogen-Nil: 34.04)	2.55	POS	DEF.POS
QFT0262	GCLabs	2014	2014-04-19	SCR0197	NA	0	0	0	1	POS	POSITIVE(TB Ag-Nil: 2.63 , Nil: 0.13 , Mitogen-Nil: 14.37 )	2.63	POS	DEF.POS
QFT0263	InstHealthEnv	2016	2016-10-01	SCR0198	NA	0	1	1	1	NEG		NA	NA	NA
QFT0264	GCLabs	2017	2017-05-23	SCR0198	NA	0	0	1	2	NEG	Negative(TB Ag-Nil: -0.01 , Nil: 0.41 , Mitogen-Nil: 57.36 )	-0.01	NEG	DEF.NEG
QFT0265	GCLabs	2017	2017-09-25	SCR0199	1	0	0	1	1	NEG	Negative(TB Ag-Nil: -0.01 , Nil: 0.05 , Mitogen-Nil: 47.37 )	-0.01	NEG	DEF.NEG
QFT0266	GCLabs	2018	2018-05-09	SCR0199	1	0	0	1	2	NEG	Negative(TB Ag-Nil: 0.03 , Nil: 0.03 , Mitogen-Nil: 46.27 )	0.03	NEG	DEF.NEG
QFT0267	GCLabs	2013	2013-06-08	SCR0200	NA	0	0	0	1	POS	POSITIVE(TB Ag-Nil: 0.74, Nil: 0.09, Mitogen-Nil: 11.71)	0.74	POS	DEF.POS
QFT0268	KNTA	2017	2017-05-10	SCR0201	NA	0	0	0	1	NEG	Negative(TB Ag-Nil: 0.16, Nil: 0.12, Mitogen-Nil: 19.73)	0.16	NEG	DEF.NEG
QFT0269	GCLabs	2018	2018-02-07	SCR0202	NA	1	0	1	1	NEG	Negative(TB Ag-Nil: 0.00 , Nil: 0.08 , Mitogen-Nil: 59.89 )	0	NEG	DEF.NEG
QFT0270	GCLabs	2018	2018-03-29	SCR0202	NA	1	0	1	2	NEG	Negative(TB Ag-Nil: -0.02 , Nil: 0.08 , Mitogen-Nil: 50.70 )	-0.02	NEG	DEF.NEG
QFT0271	GCLabs	2017	2017-01-28	SCR0203	NA	0	0	0	1	NEG	Negative(TB Ag-Nil: -0.05 , Nil: 0.67 , Mitogen-Nil: 70.08 )	-0.05	NEG	DEF.NEG
QFT0272	InstHealthEnv	2016	2016-10-01	SCR0204	NA	0	1	0	1	NEG		NA	NA	NA
QFT0273	KNTA	2017	2017-05-12	SCR0205	NA	0	0	0	1	NEG	Negative(TB Ag-Nil: 0.01, Nil: 0.12, Mitogen-Nil: 18.59)	0.01	NEG	DEF.NEG
QFT0274	KNTA	2017	2017-07-20	SCR0206	NA	0	0	0	1	POS	Positive(TB Ag-Nil: 2.26, Nil: 0.55, Mitogen-Nil: 56.23)	2.26	POS	DEF.POS
QFT0275	InstHealthEnv	2016	2016-10-01	SCR0207	2	0	1	1	1	NEG		NA	NA	NA
QFT0276	GCLabs	2017	2017-05-23	SCR0207	2	0	0	1	2	NEG	Negative(TB Ag-Nil: 0.30 , Nil: 0.18 , Mitogen-Nil: 57.94 )	0.3	NEG	BOD.NEG
QFT0277	GCLabs	2018	2018-04-24	SCR0207	2	0	0	1	3	NEG	Negative(TB Ag-Nil: 0.05 , Nil: 0.13 , Mitogen-Nil: 33.89 )	0.05	NEG	DEF.NEG
QFT0278	KNTA	2017	2017-07-20	SCR0208	NA	0	0	0	1	NEG	Negative(TB Ag-Nil: 0.01, Nil: 0.06, Mitogen-Nil: 37.85)	0.01	NEG	DEF.NEG
QFT0279	KNTA	2017	2017-05-15	SCR0209	NA	0	0	0	1	NEG	Negative(TB Ag-Nil: 0.01, Nil: 0.1, Mitogen-Nil: 19.78)	0.01	NEG	DEF.NEG
QFT0280	GCLabs	2013	2013-06-08	SCR0210	2	0	0	1	1	NEG	NEGATIVE(TB Ag-Nil: 0.03 , Nil: 0.02 , Mitogen-Nil: 9.00 )	0.03	NEG	DEF.NEG
QFT0281	GCLabs	2014	2014-04-19	SCR0210	2	0	0	1	2	NEG	NEGATIVE(TB Ag-Nil: 0.04, Nil: 0.08, Mitogen-Nil: 10.33)	0.04	NEG	DEF.NEG
QFT0282	GCLabs	2013	2013-06-08	SCR0211	2	0	0	1	1	NEG	NEGATIVE(TB Ag-Nil: 0.03 , Nil: 0.02 , Mitogen-Nil: 8.55 )	0.03	NEG	DEF.NEG
QFT0283	GCLabs	2014	2014-04-19	SCR0211	2	0	0	1	2	NEG	NEGATIVE(TB Ag-Nil: 0.04, Nil: 0.04, Mitogen-Nil: 22.26)	0.04	NEG	DEF.NEG
QFT0284	GCLabs	2017	2017-07-25	SCR0212	NA	0	0	0	1	NEG	Negative(TB Ag-Nil: 0.00 , Nil: 0.06 , Mitogen-Nil: 45.88 )	0	NEG	DEF.NEG
QFT0285	GCLabs	2017	2017-06-30	SCR0213	NA	0	0	0	1	NEG	Negative(TB Ag-Nil: 0.00 , Nil: 0.04 , Mitogen-Nil: 36.00 )	0	NEG	DEF.NEG
QFT0286	GCLabs	2013	2013-06-08	SCR0214	2	0	0	1	1	NEG	NEGATIVE(TB Ag-Nil: -0.03, Nil: 0.09, Mitogen-Nil: 11.58)	-0.03	NEG	DEF.NEG
QFT0287	GCLabs	2014	2014-04-19	SCR0214	2	0	0	1	2	NEG	NEGATIVE(TB Ag-Nil: 0.01 , Nil: 0.04 , Mitogen-Nil: 9.15 )	0.01	NEG	DEF.NEG
QFT0288	KNTA	2017	2017-05-10	SCR0215	NA	0	0	0	1	NEG	Negative(TB Ag-Nil: 0, Nil: 0.09, Mitogen-Nil: 22.83)	0	NEG	DEF.NEG
QFT0289	GCLabs	2017	2017-06-05	SCR0216	NA	0	0	0	1	NEG	Negative(TB Ag-Nil: -0.01 , Nil: 0.08 , Mitogen-Nil: 43.53 )	-0.01	NEG	DEF.NEG
QFT0290	KNTA	2017	2017-07-18	SCR0217	NA	0	0	0	1	NEG	Negative(TB Ag-Nil: 0.01, Nil: 0.07, Mitogen-Nil: 41.99)	0.01	NEG	DEF.NEG
QFT0291	InstHealthEnv	2016	2016-10-01	SCR0218	NA	0	1	1	1	NEG		NA	NA	NA
QFT0292	GCLabs	2017	2017-01-28	SCR0218	NA	0	0	1	2	NEG	Negative(TB Ag-Nil: -0.01 , Nil: 0.10 , Mitogen-Nil: 70.66 )	-0.01	NEG	DEF.NEG
QFT0293	GCLabs	2017	2017-05-24	SCR0219	NA	0	0	0	1	NEG	Negative(TB Ag-Nil: 0.00 , Nil: 0.07 , Mitogen-Nil: 56.88 )	0	NEG	DEF.NEG
QFT0294	InstHealthEnv	2016	2016-10-01	SCR0220	NA	0	1	1	1	NEG		NA	NA	NA
QFT0295	GCLabs	2017	2017-05-26	SCR0220	NA	0	0	1	2	NEG	Negative(TB Ag-Nil: -0.02 , Nil: 0.09 , Mitogen-Nil: 60.70 )	-0.02	NEG	DEF.NEG
QFT0296	GCLabs	2018	2018-04-09	SCR0221	NA	0	0	0	1	NEG	Negative(TB Ag-Nil: -0.03 , Nil: 0.17 , Mitogen-Nil: 38.19 )	-0.03	NEG	DEF.NEG
QFT0297	GCLabs	2017	2017-05-26	SCR0222	NA	0	0	0	1	NEG	Negative(TB Ag-Nil: -0.02 , Nil: 0.13 , Mitogen-Nil: 60.66 )	-0.02	NEG	DEF.NEG
QFT0298	GCLabs	2013	2013-06-08	SCR0223	NA	0	0	0	1	NEG	NEGATIVE(TB Ag-Nil: 0.01 , Nil: 0.10 , Mitogen-Nil: 8.62 )	0.01	NEG	DEF.NEG
QFT0299	GCLabs	2018	2018-06-08	SCR0224	NA	0	0	0	1	NEG	Negative(TB Ag-Nil: -0.01 , Nil: 0.05 , Mitogen-Nil: 37.94 )	-0.01	NEG	DEF.NEG
QFT0300	GCLabs	2017	2017-07-25	SCR0225	1	0	0	1	1	NEG	Negative(TB Ag-Nil: -0.01 , Nil: 0.08 , Mitogen-Nil: 45.86 )	-0.01	NEG	DEF.NEG
QFT0301	GCLabs	2018	2018-04-24	SCR0225	1	0	0	1	2	NEG	Negative(TB Ag-Nil: 0.01 , Nil: 0.04 , Mitogen-Nil: 38.64 )	0.01	NEG	DEF.NEG
QFT0302	GCLabs	2017	2017-05-25	SCR0226	NA	0	0	0	1	POS	Positive(TB Ag-Nil: 6.39 , Nil: 0.22 , Mitogen-Nil: 46.61 )	6.39	POS	DEF.POS
QFT0303	KNTA	2017	2017-05-12	SCR0227	NA	0	0	0	1	POS	Positive(TB Ag-Nil: 6.64, Nil: 0.14, Mitogen-Nil: 32.2)	6.64	POS	DEF.POS
QFT0304	GCLabs	2017	2017-08-30	SCR0228	NA	0	0	0	1	NEG	Negative(TB Ag-Nil: -0.01 , Nil: 0.04 , Mitogen-Nil: 47.81 )	-0.01	NEG	DEF.NEG
QFT0305	GCLabs	2017	2017-08-30	SCR0229	NA	0	0	0	1	NEG	Negative(TB Ag-Nil: 0.00 , Nil: 0.06 , Mitogen-Nil: 47.79 )	0	NEG	DEF.NEG
QFT0306	GCLabs	2017	2017-06-28	SCR0230	NA	0	0	0	1	POS	Positive(TB Ag-Nil: 3.12 , Nil: 0.08 , Mitogen-Nil: 39.36 )	3.12	POS	DEF.POS
QFT0307	GCLabs	2013	2013-06-08	SCR0231	2	0	0	1	1	NEG	NEGATIVE(TB Ag-Nil: 0.04 , Nil: 0.02 , Mitogen-Nil: 8.22 )	0.04	NEG	DEF.NEG
QFT0308	GCLabs	2014	2014-04-19	SCR0231	2	0	0	1	2	NEG	NEGATIVE(TB Ag-Nil: -0.01 , Nil: 0.04 , Mitogen-Nil: 8.81 )	-0.01	NEG	DEF.NEG
QFT0309	GCLabs	2015	2015-05-09	SCR0231	2	0	0	1	3	NEG	NEGATIVE(TB Ag-Nil: 0.01 , Nil: 0.00 , Mitogen-Nil: 15.18 )	0.01	NEG	DEF.NEG
QFT0310	GCLabs	2016	2016-05-14	SCR0231	2	0	0	1	4	NEG	NEGATIVE(TB Ag-Nil: -0.03 , Nil: 0.11 , Mitogen-Nil: 13.00 )	-0.03	NEG	DEF.NEG
QFT0311	KNTA	2017	2017-07-19	SCR0232	NA	0	0	0	1	NEG	Negative(TB Ag-Nil: 0.01, Nil: 0.1, Mitogen-Nil: 39.87)	0.01	NEG	DEF.NEG
QFT0312	GCLabs	2017	2017-10-30	SCR0233	NA	0	0	0	1	NEG	Negative(TB Ag-Nil: -0.01 , Nil: 0.07 , Mitogen-Nil: 55.82 )	-0.01	NEG	DEF.NEG
QFT0313	GCLabs	2013	2013-06-08	SCR0234	1	0	0	1	1	NEG	NEGATIVE(TB Ag-Nil: 0.00 , Nil: 0.09 , Mitogen-Nil: 11.79 )	0	NEG	DEF.NEG
QFT0314	GCLabs	2014	2014-04-19	SCR0234	1	0	0	1	2	NEG	NEGATIVE(TB Ag-Nil: -0.02 , Nil: 0.07 , Mitogen-Nil: 7.81 )	-0.02	NEG	DEF.NEG
QFT0315	GCLabs	2016	2016-05-14	SCR0234	1	0	0	1	3	NEG	NEGATIVE(TB Ag-Nil: -0.02 , Nil: 0.20 , Mitogen-Nil: 12.59 )	-0.02	NEG	DEF.NEG
QFT0316	GCLabs	2017	2017-05-23	SCR0234	1	0	0	1	4	NEG	Negative(TB Ag-Nil: 0.04 , Nil: 0.13 , Mitogen-Nil: 57.99 )	0.04	NEG	DEF.NEG
QFT0317	GCLabs	2018	2018-04-25	SCR0234	1	0	0	1	5	NEG	Negative(TB Ag-Nil: -0.06 , Nil: 0.16 , Mitogen-Nil: 31.53 )	-0.06	NEG	DEF.NEG
QFT0318	KNTA	2017	2017-05-15	SCR0235	NA	0	0	0	1	NEG	Negative(TB Ag-Nil: 0.03, Nil: 0.08, Mitogen-Nil: 14.35)	0.03	NEG	DEF.NEG
QFT0319	KNTA	2017	2017-05-15	SCR0236	NA	0	0	0	1	NEG	Negative(TB Ag-Nil: 0.03, Nil: 0.09, Mitogen-Nil: 13.75)	0.03	NEG	DEF.NEG
QFT0320	GCLabs	2018	2018-01-23	SCR0237	NA	0	0	0	1	NEG	Negative(TB Ag-Nil: -0.01 , Nil: 0.07 , Mitogen-Nil: 54.16 )	-0.01	NEG	DEF.NEG
QFT0321	KNTA	2017	2017-07-20	SCR0238	NA	0	0	0	1	POS	Positive(TB Ag-Nil: 1.09, Nil: 0.21, Mitogen-Nil: 56.23)	1.09	POS	DEF.POS
QFT0322	GCLabs	2013	2013-06-08	SCR0239	1	0	0	1	1	NEG	NEGATIVE(TB Ag-Nil: -0.09, Nil: 0.52, Mitogen-Nil: 10.33)	-0.09	NEG	DEF.NEG
QFT0323	GCLabs	2016	2016-08-13	SCR0239	1	0	0	1	2	NEG	NEGATIVE(TB Ag-Nil: 0.00 , Nil: 0.33 , Mitogen-Nil: 17.50 )	0	NEG	DEF.NEG
QFT0324	GCLabs	2017	2017-05-29	SCR0239	1	0	0	1	3	NEG	Negative(TB Ag-Nil: -0.08 , Nil: 1.27 , Mitogen-Nil: 55.54 )	-0.08	NEG	DEF.NEG
QFT0325	GCLabs	2018	2018-05-03	SCR0239	1	0	0	1	4	NEG	Negative(TB Ag-Nil: -0.72 , Nil: 1.77 , Mitogen-Nil: 26.29 )	-0.72	NEG	DEF.NEG
QFT0326	GCLabs	2017	2017-06-28	SCR0240	NA	0	0	0	1	NEG	Negative(TB Ag-Nil: 0.00 , Nil: 0.05 , Mitogen-Nil: 38.89 )	0	NEG	DEF.NEG
QFT0327	GCLabs	2018	2018-01-19	SCR0241	NA	0	0	0	1	NEG	Negative(TB Ag-Nil: 0.01 , Nil: 0.08 , Mitogen-Nil: 47.86 )	0.01	NEG	DEF.NEG
QFT0328	GCLabs	2017	2017-06-27	SCR0242	NA	0	0	0	1	NEG	Negative(TB Ag-Nil: 0.22 , Nil: 0.09 , Mitogen-Nil: 38.71 )	0.22	NEG	BOD.NEG
QFT0329	KNTA	2017	2017-05-10	SCR0243	NA	0	0	0	1	POS	Positive(TB Ag-Nil: 17.72, Nil: 1.48, Mitogen-Nil: 20.87)	17.72	POS	DEF.POS
QFT0330	GCLabs	2017	2017-08-29	SCR0244	NA	0	0	0	1	NEG	Negative(TB Ag-Nil: 0.05 , Nil: 0.04 , Mitogen-Nil: 47.17 )	0.05	NEG	DEF.NEG
QFT0331	GCLabs	2017	2017-06-29	SCR0245	NA	0	0	0	1	NEG	Negative(TB Ag-Nil: 0.04 , Nil: 0.08 , Mitogen-Nil: 39.93 )	0.04	NEG	DEF.NEG
QFT0332	GCLabs	2018	2018-04-03	SCR0246	NA	0	0	0	1	NEG	Negative(TB Ag-Nil: -0.01 , Nil: 0.06 , Mitogen-Nil: 44.97 )	-0.01	NEG	DEF.NEG
QFT0333	GCLabs	2017	2017-08-29	SCR0247	NA	0	0	0	1	NEG	Negative(TB Ag-Nil: 0.00 , Nil: 0.04 , Mitogen-Nil: 51.59 )	0	NEG	DEF.NEG
QFT0334	GCLabs	2017	2017-11-29	SCR0248	NA	0	0	0	1	NEG	Negative(TB Ag-Nil: -0.03 , Nil: 0.12 , Mitogen-Nil: 46.01 )	-0.03	NEG	DEF.NEG
QFT0335	GCLabs	2017	2017-06-29	SCR0249	NA	0	0	0	1	NEG	Negative(TB Ag-Nil: -0.01 , Nil: 0.30 , Mitogen-Nil: 43.46 )	-0.01	NEG	DEF.NEG
QFT0336	KNTA	2017	2017-07-18	SCR0250	1	0	0	1	1	NEG	Negative(TB Ag-Nil: 0.01, Nil: 0.8, Mitogen-Nil: 36.75)	0.01	NEG	DEF.NEG
QFT0337	GCLabs	2018	2018-04-26	SCR0250	1	0	0	1	2	NEG	Negative(TB Ag-Nil: 0.03 , Nil: 0.31 , Mitogen-Nil: 30.32 )	0.03	NEG	DEF.NEG
QFT0338	GCLabs	2016	2016-02-20	SCR0251	NA	0	0	0	1	POS	POSITIVE(TB Ag-Nil: 1.14 , Nil: 0.11 , Mitogen-Nil: 9.62 )	1.14	POS	DEF.POS
QFT0339	KNTA	2017	2017-07-18	SCR0252	NA	0	0	0	1	NEG	Negative(TB Ag-Nil: 0.01, Nil: 0.17, Mitogen-Nil: 41.99)	0.01	NEG	DEF.NEG
QFT0340	GCLabs	2017	2017-05-25	SCR0253	1	0	0	1	1	NEG	Negative(TB Ag-Nil: 0.07 , Nil: 0.11 , Mitogen-Nil: 46.73 )	0.07	NEG	DEF.NEG
QFT0341	GCLabs	2018	2018-04-25	SCR0253	1	0	0	1	2	NEG	Negative(TB Ag-Nil: 0.02 , Nil: 0.06 , Mitogen-Nil: 28.90 )	0.02	NEG	DEF.NEG
QFT0342	GCLabs	2016	2016-05-14	SCR0254	2	0	0	1	1	NEG	NEGATIVE(TB Ag-Nil: -0.07 , Nil: 0.15 , Mitogen-Nil: 12.36 )	-0.07	NEG	DEF.NEG
QFT0343	GCLabs	2017	2017-05-26	SCR0254	2	0	0	1	2	NEG	Negative(TB Ag-Nil: -0.06 , Nil: 0.24 , Mitogen-Nil: 59.53 )	-0.06	NEG	DEF.NEG
QFT0344	GCLabs	2018	2018-04-26	SCR0254	2	0	0	1	3	NEG	Negative(TB Ag-Nil: -0.03 , Nil: 0.10 , Mitogen-Nil: 31.86 )	-0.03	NEG	DEF.NEG
QFT0345	GCLabs	2017	2017-05-23	SCR0255	2	0	0	1	1	NEG	Negative(TB Ag-Nil: -0.11 , Nil: 0.27 , Mitogen-Nil: 57.85 )	-0.11	NEG	DEF.NEG
QFT0346	GCLabs	2018	2018-04-27	SCR0255	2	0	0	1	2	NEG	Negative(TB Ag-Nil: -0.01 , Nil: 0.05 , Mitogen-Nil: 29.63 )	-0.01	NEG	DEF.NEG
QFT0347	InstHealthEnv	2016	2016-10-01	SCR0256	2	0	1	1	1	NEG		NA	NA	NA
QFT0348	GCLabs	2017	2017-01-28	SCR0256	2	0	0	1	2	NEG	Negative(TB Ag-Nil: -0.10 , Nil: 0.35 , Mitogen-Nil: 70.40 )	-0.1	NEG	DEF.NEG
QFT0349	GCLabs	2018	2018-04-26	SCR0256	2	0	0	1	3	NEG	Negative(TB Ag-Nil: 0.02 , Nil: 0.39 , Mitogen-Nil: 32.28 )	0.02	NEG	DEF.NEG
QFT0350	GCLabs	2018	2018-06-08	SCR0257	NA	0	0	0	1	NEG	Negative(TB Ag-Nil: -0.01 , Nil: 0.05 , Mitogen-Nil: 40.43 )	-0.01	NEG	DEF.NEG
QFT0351	GCLabs	2014	2014-04-19	SCR0258	3	0	0	1	1	NEG	NEGATIVE(TB Ag-Nil: 0.34 , Nil: 0.09 , Mitogen-Nil: 8.47 )	0.34	NEG	BOD.NEG
QFT0352	GCLabs	2015	2015-05-09	SCR0258	3	0	0	1	2	POS	POSITIVE(TB Ag-Nil: 0.41 , Nil: 0.06 , Mitogen-Nil: 16.56 )	0.41	POS	BOD.POS	Not remarkable	NT	NT	unknown	unknown
QFT0353	KNTA	2017	2017-05-15	SCR0259	NA	0	0	0	1	NEG	Negative(TB Ag-Nil: 0.05, Nil: 0.06, Mitogen-Nil: 18.44)	0.05	NEG	DEF.NEG
QFT0354	GCLabs	2017	2017-05-23	SCR0260	NA	0	0	0	1	POS	Positive(TB Ag-Nil: 1.10 , Nil: 0.14 , Mitogen-Nil: 57.98 )	1.1	POS	DEF.POS
QFT0355	KNTA	2017	2017-05-10	SCR0261	NA	0	0	0	1	NEG	Negative(TB Ag-Nil: 0.03, Nil: 0.07, Mitogen-Nil: 22.01)	0.03	NEG	DEF.NEG
QFT0356	GCLabs	2018	2018-03-02	SCR0262	NA	0	0	0	1	NEG	Negative(TB Ag-Nil: -0.04 , Nil: 0.10 , Mitogen-Nil: 57.15 )	-0.04	NEG	DEF.NEG
QFT0357	KNTA	2017	2017-05-12	SCR0263	NA	0	0	0	1	NEG	Negative(TB Ag-Nil: -0.01, Nil: 0.14, Mitogen-Nil: 21.69)	-0.01	NEG	DEF.NEG
QFT0358	GCLabs	2014	2014-04-19	SCR0264	1	0	0	1	1	NEG	NEGATIVE(TB Ag-Nil: 0.01 , Nil: 0.02 , Mitogen-Nil: 8.68 )	0.01	NEG	DEF.NEG
QFT0359	GCLabs	2015	2015-05-09	SCR0264	1	0	0	1	2	POS	POSITIVE(TB Ag-Nil: 4.17 , Nil: 0.11 , Mitogen-Nil: 17.13 )	4.17	POS	DEF.POS	Pleural effusion	Active TB	TB	Active TB	TB	Complete
QFT0360	GCLabs	2017	2017-05-25	SCR0264	1	0	0	1	3	POS	Positive(TB Ag-Nil: 0.67 , Nil: 0.15 , Mitogen-Nil: 53.22 )	0.67	POS	BOD.POS
QFT0361	KNTA	2017	2017-07-19	SCR0265	NA	0	0	0	1	NEG	Negative(TB Ag-Nil: 0.32, Nil: 0.14, Mitogen-Nil: 39.87)	0.32	NEG	BOD.NEG
QFT0362	KNTA	2017	2017-05-15	SCR0266	NA	0	0	0	1	NEG	Negative(TB Ag-Nil: 0.13, Nil: 0.09, Mitogen-Nil: 14.02)	0.13	NEG	DEF.NEG
QFT0363	InstHealthEnv	2016	2016-10-01	SCR0267	NA	0	1	0	1	NEG		NA	NA	NA
QFT0364	KNTA	2017	2017-07-18	SCR0268	NA	0	0	0	1	NEG	Negative(TB Ag-Nil: 0.01, Nil: 0.02, Mitogen-Nil: 48.99)	0.01	NEG	DEF.NEG
QFT0365	KNTA	2017	2017-05-15	SCR0269	NA	0	0	0	1	NEG	Negative(TB Ag-Nil: 0, Nil: 0.07, Mitogen-Nil: 13.9)	0	NEG	DEF.NEG
QFT0366	GCLabs	2013	2013-06-08	SCR0270	3	0	0	1	1	NEG	NEGATIVE(TB Ag-Nil: 0.03 , Nil: 0.12 , Mitogen-Nil: 12.86 )	0.03	NEG	DEF.NEG
QFT0367	GCLabs	2014	2014-04-19	SCR0270	3	0	0	1	2	NEG	NEGATIVE(TB Ag-Nil: 0.01 , Nil: 0.13 , Mitogen-Nil: 8.49 )	0.01	NEG	DEF.NEG
QFT0368	GCLabs	2018	2018-03-13	SCR0271	NA	0	0	0	1	POS	Positive(TB Ag-Nil: 39.50 , Nil: 1.06 , Mitogen-Nil: 39.50 )	39.5	POS	DEF.POS
QFT0369	GCLabs	2017	2017-01-28	SCR0272	NA	0	0	0	1	POS	Positive(TB Ag-Nil: 1.19 , Nil: 0.07 , Mitogen-Nil: 57.28 )	1.19	POS	DEF.POS
QFT0370	KNTA	2017	2017-07-18	SCR0273	NA	0	0	0	1	POS	Positive(TB Ag-Nil: 1.84, Nil: 0.09, Mitogen-Nil: 40.18)	1.84	POS	DEF.POS
QFT0371	GCLabs	2017	2017-06-27	SCR0274	NA	0	0	0	1	NEG	Negative(TB Ag-Nil: -0.01 , Nil: 0.07 , Mitogen-Nil: 38.73 )	-0.01	NEG	DEF.NEG
QFT0372	GCLabs	2017	2017-08-29	SCR0275	NA	0	0	0	1	NEG	Negative(TB Ag-Nil: -0.01 , Nil: 0.09 , Mitogen-Nil: 51.15 )	-0.01	NEG	DEF.NEG
QFT0373	GCLabs	2017	2017-05-24	SCR0276	2	0	0	1	1	NEG	Negative(TB Ag-Nil: 0.00 , Nil: 0.08 , Mitogen-Nil: 50.06 )	0	NEG	DEF.NEG
QFT0374	GCLabs	2018	2018-04-25	SCR0276	2	0	0	1	2	NEG	Negative(TB Ag-Nil: -0.01 , Nil: 0.04 , Mitogen-Nil: 31.65 )	-0.01	NEG	DEF.NEG
QFT0375	KNTA	2017	2017-05-15	SCR0277	NA	0	0	0	1	NEG	Negative(TB Ag-Nil: -0.04, Nil: 0.14, Mitogen-Nil: 13.57)	-0.04	NEG	DEF.NEG
QFT0376	KNTA	2017	2017-05-10	SCR0278	NA	0	0	0	1	NEG	Negative(TB Ag-Nil: 0, Nil: 0.12, Mitogen-Nil: 20.51)	0	NEG	DEF.NEG
QFT0377	KNTA	2017	2017-05-12	SCR0279	NA	0	0	0	1	NEG	Negative(TB Ag-Nil: 0, Nil: 0.11, Mitogen-Nil: 18.57)	0	NEG	DEF.NEG
QFT0378	GCLabs	2017	2017-06-30	SCR0280	NA	0	0	0	1	NEG	Negative(TB Ag-Nil: 0.03 , Nil: 0.06 , Mitogen-Nil: 46.65 )	0.03	NEG	DEF.NEG
QFT0379	GCLabs	2017	2017-06-28	SCR0281	NA	0	0	0	1	NEG	Negative(TB Ag-Nil: 0.02 , Nil: 0.07 , Mitogen-Nil: 39.37 )	0.02	NEG	DEF.NEG
QFT0380	GCLabs	2013	2013-06-08	SCR0282	NA	0	0	0	1	POS	POSITIVE(TB Ag-Nil: 0.63, Nil: 0.88, Mitogen-Nil: 11.80 )	0.63	POS	BOD.POS
QFT0381	GCLabs	2018	2018-04-02	SCR0283	NA	0	0	0	1	NEG	Negative(TB Ag-Nil: -0.03 , Nil: 0.09 , Mitogen-Nil: 37.04 )	-0.03	NEG	DEF.NEG
QFT0382	GCLabs	2017	2017-05-24	SCR0284	NA	0	0	0	1	NEG	Negative(TB Ag-Nil: 0.27 , Nil: 0.13 , Mitogen-Nil: 50.11 )	0.27	NEG	BOD.NEG
QFT0383	GCLabs	2015	2015-05-09	SCR0285	1	0	0	1	1	NEG	NEGATIVE(TB Ag-Nil: 0.01 , Nil: 0.01 , Mitogen-Nil: 13.75 )	0.01	NEG	DEF.NEG
QFT0384	GCLabs	2016	2016-05-14	SCR0285	1	0	0	1	2	NEG	NEGATIVE(TB Ag-Nil: 0.30 , Nil: 0.09 , Mitogen-Nil: 10.93 )	0.3	NEG	BOD.NEG
QFT0385	GCLabs	2017	2017-12-28	SCR0286	NA	0	0	0	1	NEG	Negative(TB Ag-Nil: 0.00 , Nil: 0.09 , Mitogen-Nil: 56.08 )	0	NEG	DEF.NEG
QFT0386	KNTA	2017	2017-07-18	SCR0287	NA	0	0	0	1	NEG	Negative(TB Ag-Nil: 0.02, Nil: 0.09, Mitogen-Nil: 41.99)	0.02	NEG	DEF.NEG
QFT0387	GCLabs	2017	2017-07-20	SCR0288	NA	0	0	0	1	NEG	Negative(TB Ag-Nil: -0.03 , Nil: 0.20 , Mitogen-Nil: 41.17 )	-0.03	NEG	DEF.NEG
QFT0388	GCLabs	2017	2017-12-28	SCR0289	NA	0	0	0	1	NEG	Negative(TB Ag-Nil: -0.01 , Nil: 0.08 , Mitogen-Nil: 56.08 )	-0.01	NEG	DEF.NEG
QFT0389	GCLabs	2017	2017-06-30	SCR0290	NA	0	0	0	1	NEG	Negative(TB Ag-Nil: -0.01 , Nil: 0.05 , Mitogen-Nil: 35.99 )	-0.01	NEG	DEF.NEG
QFT0390	InstHealthEnv	2016	2016-10-01	SCR0291	2	0	1	1	1	NEG		NA	NA	NA
QFT0391	GCLabs	2017	2017-05-25	SCR0291	2	0	0	1	2	NEG	Negative(TB Ag-Nil: -0.03 , Nil: 0.12 , Mitogen-Nil: 46.71 )	-0.03	NEG	DEF.NEG
QFT0392	GCLabs	2018	2018-04-24	SCR0291	2	0	0	1	3	NEG	Negative(TB Ag-Nil: 0.01 , Nil: 0.05 , Mitogen-Nil: 38.64 )	0.01	NEG	DEF.NEG
QFT0393	GCLabs	2017	2017-06-30	SCR0292	NA	0	0	0	1	NEG	Negative(TB Ag-Nil: 0.01 , Nil: 0.11 , Mitogen-Nil: 42.80 )	0.01	NEG	DEF.NEG
QFT0394	KNTA	2017	2017-05-12	SCR0293	NA	0	0	0	1	NEG	Negative(TB Ag-Nil: 0.25, Nil: 0.16, Mitogen-Nil: 21.59)	0.25	NEG	BOD.NEG
QFT0395	InstHealthEnv	2016	2016-10-01	SCR0294	2	0	1	1	1	NEG		NA	NA	NA
QFT0396	GCLabs	2017	2017-05-26	SCR0294	2	0	0	1	2	NEG	Negative(TB Ag-Nil: 0.01 , Nil: 0.10 , Mitogen-Nil: 57.57 )	0.01	NEG	DEF.NEG
QFT0397	GCLabs	2018	2018-04-24	SCR0294	2	0	0	1	3	NEG	Negative(TB Ag-Nil: -0.01 , Nil: 0.06 , Mitogen-Nil: 33.96 )	-0.01	NEG	DEF.NEG
QFT0398	GCLabs	2016	2016-05-14	SCR0295	NA	0	0	0	1	NEG	NEGATIVE(TB Ag-Nil: -0.15 , Nil: 0.43 , Mitogen-Nil: 10.80 )	-0.15	NEG	DEF.NEG
QFT0399	GCLabs	2017	2017-05-23	SCR0296	2	0	0	1	1	NEG	Negative(TB Ag-Nil: 0.02 , Nil: 0.10 , Mitogen-Nil: 56.63 )	0.02	NEG	DEF.NEG
QFT0400	GCLabs	2018	2018-04-24	SCR0296	2	0	0	1	2	NEG	Negative(TB Ag-Nil: -0.02 , Nil: 0.09 , Mitogen-Nil: 38.59 )	-0.02	NEG	DEF.NEG
QFT0401	GCLabs	2017	2017-05-30	SCR0297	NA	0	0	0	1	NEG	Negative(TB Ag-Nil: -0.02 , Nil: 0.07 , Mitogen-Nil: 45.64 )	-0.02	NEG	DEF.NEG
QFT0402	GCLabs	2018	2018-04-25	SCR0298	NA	0	0	0	1	NEG	Negative(TB Ag-Nil: -0.01 , Nil: 0.04 , Mitogen-Nil: 33.54 )	-0.01	NEG	DEF.NEG
QFT0403	GCLabs	2017	2017-05-23	SCR0299	NA	0	0	0	1	POS	Positive(TB Ag-Nil: 2.09 , Nil: 0.14 , Mitogen-Nil: 57.97 )	2.09	POS	DEF.POS
QFT0404	GCLabs	2017	2017-06-27	SCR0300	NA	0	0	0	1	NEG	Negative(TB Ag-Nil: 0.04 , Nil: 0.19 , Mitogen-Nil: 38.44 )	0.04	NEG	DEF.NEG
QFT0405	KNTA	2017	2017-05-15	SCR0301	NA	0	0	0	1	POS	Positive(TB Ag-Nil: 1.53, Nil: 0.11, Mitogen-Nil: 14.35)	1.53	POS	DEF.POS
QFT0406	GCLabs	2017	2017-05-26	SCR0302	NA	0	0	0	1	NEG	Negative(TB Ag-Nil: -0.01 , Nil: 0.08 , Mitogen-Nil: 60.71 )	-0.01	NEG	DEF.NEG
QFT0407	GCLabs	2013	2013-06-08	SCR0303	NA	0	0	0	1	NEG	NEGATIVE(TB Ag-Nil: 0.00 , Nil: 0.02 , Mitogen-Nil: 11.02 )	0	NEG	DEF.NEG
QFT0408	KNTA	2017	2017-07-18	SCR0304	NA	0	0	0	1	NEG	Negative(TB Ag-Nil: 0.01, Nil: 0.06, Mitogen-Nil: 36.75)	0.01	NEG	DEF.NEG
QFT0409	GCLabs	2017	2017-09-22	SCR0305	1	0	0	1	1	NEG	Negative(TB Ag-Nil: -0.01 , Nil: 0.08 , Mitogen-Nil: 42.58 )	-0.01	NEG	DEF.NEG
QFT0410	GCLabs	2018	2018-04-25	SCR0305	1	0	0	1	2	NEG	Negative(TB Ag-Nil: -0.01 , Nil: 0.05 , Mitogen-Nil: 33.52 )	-0.01	NEG	DEF.NEG
QFT0411	GCLabs	2017	2017-07-25	SCR0306	1	0	0	1	1	NEG	Negative(TB Ag-Nil: 0.00 , Nil: 0.06 , Mitogen-Nil: 45.88 )	0	NEG	DEF.NEG
QFT0412	GCLabs	2018	2018-04-27	SCR0306	1	0	0	1	2	NEG	Negative(TB Ag-Nil: -0.01 , Nil: 0.04 , Mitogen-Nil: 33.69 )	-0.01	NEG	DEF.NEG
QFT0413	GCLabs	2018	2018-04-27	SCR0307	NA	0	0	0	1	NEG	Negative(TB Ag-Nil: -0.02 , Nil: 0.08 , Mitogen-Nil: 31.27 )	-0.02	NEG	DEF.NEG
QFT0414	GCLabs	2017	2017-08-30	SCR0308	NA	0	0	0	1	NEG	Negative(TB Ag-Nil: 0.00 , Nil: 0.03 , Mitogen-Nil: 45.05 )	0	NEG	DEF.NEG
QFT0415	GCLabs	2018	2018-03-02	SCR0309	NA	0	0	0	1	NEG	Negative(TB Ag-Nil: 0.01 , Nil: 0.09 , Mitogen-Nil: 57.17 )	0.01	NEG	DEF.NEG
QFT0416	InstHealthEnv	2016	2016-10-01	SCR0310	NA	0	1	0	1	NEG		NA	NA	NA
QFT0417	GCLabs	2017	2017-05-25	SCR0311	NA	0	0	0	1	NEG	Negative(TB Ag-Nil: 0.01 , Nil: 0.12 , Mitogen-Nil: 47.17 )	0.01	NEG	DEF.NEG
QFT0418	KNTA	2017	2017-07-19	SCR0312	NA	0	0	0	1	NEG	Negative(TB Ag-Nil: 0.03, Nil: 0.08, Mitogen-Nil: 40.44)	0.03	NEG	DEF.NEG
QFT0419	GCLabs	2017	2017-07-12	SCR0313	NA	0	0	0	1	NEG	Negative(TB Ag-Nil: 0.04 , Nil: 0.06 , Mitogen-Nil: 41.65 )	0.04	NEG	DEF.NEG
QFT0420	GCLabs	2018	2018-01-17	SCR0314	NA	0	0	0	1	NEG	Negative(TB Ag-Nil: 0.00 , Nil: 0.05 , Mitogen-Nil: 53.24 )	0	NEG	DEF.NEG
QFT0421	GCLabs	2017	2017-06-27	SCR0315	NA	0	0	0	1	NEG	Negative(TB Ag-Nil: -0.01 , Nil: 0.04 , Mitogen-Nil: 36.53 )	-0.01	NEG	DEF.NEG
QFT0422	GCLabs	2018	2018-03-19	SCR0316	NA	0	0	0	1	NEG	Negative(TB Ag-Nil: 0.02 , Nil: 0.08 , Mitogen-Nil: 43.88 )	0.02	NEG	DEF.NEG
QFT0423	GCLabs	2017	2017-06-29	SCR0317	NA	0	0	0	1	NEG	Negative(TB Ag-Nil: 0.03 , Nil: 0.10 , Mitogen-Nil: 39.92 )	0.03	NEG	DEF.NEG
QFT0424	GCLabs	2017	2017-06-30	SCR0318	NA	0	0	0	1	NEG	Negative(TB Ag-Nil: 0.00 , Nil: 0.05 , Mitogen-Nil: 35.99 )	0	NEG	DEF.NEG
QFT0425	GCLabs	2014	2014-04-19	SCR0319	NA	0	0	0	1	NEG	NEGATIVE(TB Ag-Nil: -0.02 , Nil: 0.05 , Mitogen-Nil: 8.53 )	-0.02	NEG	DEF.NEG
QFT0426	KNTA	2017	2017-07-20	SCR0320	1	0	0	1	1	NEG	Negative(TB Ag-Nil: 0.02, Nil: 0.07, Mitogen-Nil: 51.01)	0.02	NEG	DEF.NEG
QFT0427	GCLabs	2018	2018-04-25	SCR0320	1	0	0	1	2	NEG	Negative(TB Ag-Nil: -0.02 , Nil: 0.06 , Mitogen-Nil: 33.35 )	-0.02	NEG	DEF.NEG
QFT0428	GCLabs	2017	2017-08-30	SCR0321	NA	0	0	0	1	NEG	Negative(TB Ag-Nil: -0.01 , Nil: 0.06 , Mitogen-Nil: 49.59 )	-0.01	NEG	DEF.NEG
QFT0429	KNTA	2017	2017-05-15	SCR0322	NA	0	0	0	1	POS	Positive(TB Ag-Nil: 2.07, Nil: 0.12, Mitogen-Nil: 18.83)	2.07	POS	DEF.POS
QFT0430	InstHealthEnv	2016	2016-10-01	SCR0323	2	0	1	1	1	NEG		NA	NA	NA
QFT0431	GCLabs	2017	2017-05-24	SCR0323	2	0	0	1	2	NEG	Negative(TB Ag-Nil: 0.09 , Nil: 0.10 , Mitogen-Nil: 50.13 )	0.09	NEG	DEF.NEG
QFT0432	GCLabs	2018	2018-04-26	SCR0323	2	0	0	1	3	NEG	Negative(TB Ag-Nil: -0.02 , Nil: 0.15 , Mitogen-Nil: 30.48 )	-0.02	NEG	DEF.NEG
QFT0433	GCLabs	2017	2017-10-30	SCR0324	2	0	0	1	1	NEG	Negative(TB Ag-Nil: -0.01 , Nil: 0.07 , Mitogen-Nil: 52.38 )	-0.01	NEG	DEF.NEG
QFT0434	GCLabs	2018	2018-04-27	SCR0324	2	0	0	1	2	NEG	Negative(TB Ag-Nil: 0.00 , Nil: 0.05 , Mitogen-Nil: 29.64 )	0	NEG	DEF.NEG
QFT0435	KNTA	2017	2017-05-11	SCR0325	NA	0	0	0	1	POS	Positive(TB Ag-Nil: 1.56, Nil: 0.13, Mitogen-Nil: 22.40)	1.56	POS	DEF.POS
QFT0436	GCLabs	2014	2014-04-19	SCR0326	NA	0	0	0	1	NEG	NEGATIVE(TB Ag-Nil: 0.05, Nil: 0.21, Mitogen-Nil: 23.25)	0.05	NEG	DEF.NEG
QFT0437	GCLabs	2015	2015-05-09	SCR0327	NA	0	0	0	1	NEG	NEGATIVE(TB Ag-Nil: 0.03 , Nil: 0.00 , Mitogen-Nil: 13.32 )	0.03	NEG	DEF.NEG
QFT0438	KNTA	2017	2017-07-19	SCR0328	NA	0	0	0	1	POS	Positive(TB Ag-Nil: 2.55, Nil: 0.08, Mitogen-Nil: 39.08)	2.55	POS	DEF.POS
QFT0439	KNTA	2017	2017-07-18	SCR0329	NA	0	0	0	1	NEG	Negative(TB Ag-Nil: 0.12, Nil: 0.09, Mitogen-Nil: 38.53)	0.12	NEG	DEF.NEG
QFT0440	KNTA	2017	2017-07-19	SCR0330	NA	0	0	0	1	NEG	Negative(TB Ag-Nil: 0.01, Nil: 0.04, Mitogen-Nil: 39.87)	0.01	NEG	DEF.NEG
QFT0441	GCLabs	2017	2017-06-29	SCR0331	NA	0	0	0	1	NEG	Negative(TB Ag-Nil: 0.00 , Nil: 0.05 , Mitogen-Nil: 39.96 )	0	NEG	DEF.NEG
QFT0442	GCLabs	2017	2017-05-23	SCR0332	2	0	0	1	1	NEG	Negative(TB Ag-Nil: 0.00 , Nil: 0.13 , Mitogen-Nil: 58.49 )	0	NEG	DEF.NEG
QFT0443	GCLabs	2018	2018-04-27	SCR0332	2	0	0	1	2	NEG	Negative(TB Ag-Nil: -0.01 , Nil: 0.06 , Mitogen-Nil: 33.67 )	-0.01	NEG	DEF.NEG
QFT0444	KNTA	2017	2017-07-18	SCR0333	NA	0	0	0	1	NEG	Negative(TB Ag-Nil: 0.01, Nil: 0.13, Mitogen-Nil: 42.08)	0.01	NEG	DEF.NEG
QFT0445	GCLabs	2013	2013-06-08	SCR0334	1	0	0	1	1	NEG	NEGATIVE(TB Ag-Nil: 0.06 , Nil: 0.06 , Mitogen-Nil: 12.19 )	0.06	NEG	DEF.NEG
QFT0446	GCLabs	2014	2014-04-19	SCR0334	1	0	0	1	2	NEG	NEGATIVE(TB Ag-Nil: 0.04 , Nil: 0.04 , Mitogen-Nil: 8.65 )	0.04	NEG	DEF.NEG
QFT0447	GCLabs	2015	2015-05-09	SCR0334	1	0	0	1	3	NEG	NEGATIVE(TB Ag-Nil: 0.13 , Nil: 0.01 , Mitogen-Nil: 16.30 )	0.13	NEG	DEF.NEG
QFT0448	GCLabs	2016	2016-05-14	SCR0334	1	0	0	1	4	NEG	NEGATIVE(TB Ag-Nil: 0.00 , Nil: 0.08 , Mitogen-Nil: 12.51 )	0	NEG	DEF.NEG
QFT0449	GCLabs	2017	2017-05-24	SCR0334	1	0	0	1	5	NEG	Negative(TB Ag-Nil: 0.12 , Nil: 0.16 , Mitogen-Nil: 49.97 )	0.12	NEG	DEF.NEG
QFT0450	GCLabs	2018	2018-04-25	SCR0334	1	0	0	1	6	NEG	Negative(TB Ag-Nil: 0.02 , Nil: 0.06 , Mitogen-Nil: 28.90 )	0.02	NEG	DEF.NEG
QFT0451	GCLabs	2017	2017-06-29	SCR0335	NA	0	0	0	1	NEG	Negative(TB Ag-Nil: -0.01 , Nil: 0.06 , Mitogen-Nil: 43.70 )	-0.01	NEG	DEF.NEG
QFT0452	KNTA	2017	2017-07-18	SCR0336	NA	0	0	0	1	NEG	Negative(TB Ag-Nil: 0.07, Nil: 0.07, Mitogen-Nil: 40.18)	0.07	NEG	DEF.NEG
QFT0453	GCLabs	2017	2017-06-30	SCR0337	NA	0	0	0	1	POS	Positive(TB Ag-Nil: 5.51 , Nil: 0.08 , Mitogen-Nil: 35.96 )	5.51	POS	DEF.POS
QFT0454	GCLabs	2017	2017-06-27	SCR0338	NA	0	0	0	1	NEG	Negative(TB Ag-Nil: 0.01 , Nil: 0.06 , Mitogen-Nil: 38.56 )	0.01	NEG	DEF.NEG
QFT0455	GCLabs	2013	2013-06-08	SCR0339	NA	0	0	0	1	NEG	NEGATIVE(TB Ag-Nil: 0.06, Nil: 0.15, Mitogen-Nil: 11.19)	0.06	NEG	DEF.NEG
QFT0456	GCLabs	2017	2017-08-30	SCR0340	NA	0	0	0	1	NEG	Negative(TB Ag-Nil: 0.00 , Nil: 0.05 , Mitogen-Nil: 47.80 )	0	NEG	DEF.NEG
QFT0457	GCLabs	2017	2017-07-04	SCR0341	NA	0	0	0	1	NEG	Negative(TB Ag-Nil: 0.21 , Nil: 0.07 , Mitogen-Nil: 45.37 )	0.21	NEG	BOD.NEG
QFT0458	KNTA	2017	2017-05-15	SCR0342	NA	0	0	0	1	NEG	Negative(TB Ag-Nil: 0.06, Nil: 0.07, Mitogen-Nil: 14.02)	0.06	NEG	DEF.NEG
QFT0459	GCLabs	2017	2017-11-20	SCR0343	NA	0	0	0	1	NEG	Negative(TB Ag-Nil: 0.03 , Nil: 0.11 , Mitogen-Nil: 56.95 )	0.03	NEG	DEF.NEG
QFT0460	InstHealthEnv	2016	2016-10-01	SCR0344	NA	0	1	1	1	NEG		NA	NA	NA
QFT0461	GCLabs	2017	2017-01-28	SCR0344	NA	0	0	1	2	NEG	Negative(TB Ag-Nil: 0.17 , Nil: 0.07 , Mitogen-Nil: 57.27 )	0.17	NEG	DEF.NEG
QFT0462	GCLabs	2017	2017-06-27	SCR0345	NA	0	0	0	1	NEG	Negative(TB Ag-Nil: 0.14 , Nil: 0.14 , Mitogen-Nil: 38.66 )	0.14	NEG	DEF.NEG
QFT0463	KNTA	2017	2017-05-15	SCR0346	NA	0	0	0	1	NEG	Negative(TB Ag-Nil: -0.03, Nil: 0.14, Mitogen-Nil: 19.27)	-0.03	NEG	DEF.NEG
QFT0464	KNTA	2017	2017-05-15	SCR0347	NA	0	0	0	1	NEG	Negative(TB Ag-Nil: -0.01, Nil: 0.12, Mitogen-Nil: 14.35)	-0.01	NEG	DEF.NEG
QFT0465	GCLabs	2013	2013-06-08	SCR0348	NA	0	0	0	1	NEG	NEGATIVE(TB Ag-Nil: 0.25 , Nil: 0.03 , Mitogen-Nil: 11.69 )	0.25	NEG	BOD.NEG
QFT0466	GCLabs	2014	2014-04-19	SCR0349	1	0	0	1	1	NEG	NEGATIVE(TB Ag-Nil: 0.00, Nil: 0.09, Mitogen-Nil: 22.66)	0	NEG	DEF.NEG
QFT0467	GCLabs	2015	2015-05-09	SCR0349	1	0	0	1	2	NEG	NEGATIVE(TB Ag-Nil: 0.07 , Nil: 0.02 , Mitogen-Nil: 16.47 )	0.07	NEG	DEF.NEG
QFT0468	GCLabs	2016	2016-02-20	SCR0349	1	0	0	1	3	NEG	NEGATIVE(TB Ag-Nil: -0.04 , Nil: 0.16 , Mitogen-Nil: 10.70 )	-0.04	NEG	DEF.NEG
QFT0469	GCLabs	2017	2017-05-23	SCR0349	1	0	0	1	4	NEG	Negative(TB Ag-Nil: 0.04 , Nil: 0.14 , Mitogen-Nil: 57.97 )	0.04	NEG	DEF.NEG
QFT0470	GCLabs	2018	2018-04-25	SCR0349	1	0	0	1	5	NEG	Negative(TB Ag-Nil: -0.01 , Nil: 0.11 , Mitogen-Nil: 31.58 )	-0.01	NEG	DEF.NEG
QFT0471	GCLabs	2013	2013-06-08	SCR0350	NA	0	0	0	1	POS	POSITIVE(TB Ag-Nil: 11.66 , Nil: 0.00 , Mitogen-Nil: 11.53 )	11.66	POS	DEF.POS
QFT0472	GCLabs	2013	2013-06-08	SCR0351	2	0	0	1	1	NEG	NEGATIVE(TB Ag-Nil: 0.01 , Nil: 0.02 , Mitogen-Nil: 8.69 )	0.01	NEG	DEF.NEG
QFT0473	InstHealthEnv	2016	2016-10-01	SCR0351	2	0	1	1	2	NEG		NA	NA	NA
QFT0474	GCLabs	2017	2017-01-28	SCR0351	2	0	0	1	3	NEG	Negative(TB Ag-Nil: 0.02 , Nil: 0.13 , Mitogen-Nil: 70.63 )	0.02	NEG	DEF.NEG
QFT0475	GCLabs	2017	2017-02-14	SCR0351	2	0	0	1	4	NEG	Negative(TB Ag-Nil: 0.02 , Nil: 0.13 , Mitogen-Nil: 70.63 )	0.02	NEG	DEF.NEG
QFT0476	GCLabs	2018	2018-04-26	SCR0351	2	0	0	1	5	NEG	Negative(TB Ag-Nil: -0.02 , Nil: 0.06 , Mitogen-Nil: 31.90 )	-0.02	NEG	DEF.NEG
QFT0477	KNTA	2017	2017-07-19	SCR0352	NA	0	0	0	1	NEG	Negative(TB Ag-Nil: 0.01, Nil: 0.04, Mitogen-Nil: 43.83)	0.01	NEG	DEF.NEG
QFT0478	GCLabs	2017	2017-06-28	SCR0353	NA	0	0	0	1	NEG	Negative(TB Ag-Nil: 0.00 , Nil: 0.08 , Mitogen-Nil: 38.86 )	0	NEG	DEF.NEG
QFT0479	InstHealthEnv	2016	2016-10-01	SCR0354	NA	0	1	0	1	NEG		NA	NA	NA
QFT0480	KNTA	2017	2017-07-20	SCR0355	NA	0	0	0	1	NEG	Negative(TB Ag-Nil: 0.01, Nil: 0.02, Mitogen-Nil: 51.01)	0.01	NEG	DEF.NEG
QFT0481	GCLabs	2017	2017-12-21	SCR0356	NA	0	0	0	1	NEG	Negative(TB Ag-Nil: 0.00 , Nil: 0.09 , Mitogen-Nil: 47.73 )	0	NEG	DEF.NEG
QFT0482	InstHealthEnv	2016	2016-10-01	SCR0357	1	0	1	1	1	NEG		NA	NA	NA
QFT0483	GCLabs	2017	2017-05-26	SCR0357	1	0	0	1	2	NEG	Negative(TB Ag-Nil: -0.02 , Nil: 0.12 , Mitogen-Nil: 60.67 )	-0.02	NEG	DEF.NEG
QFT0484	GCLabs	2018	2018-04-26	SCR0357	1	0	0	1	3	NEG	Negative(TB Ag-Nil: 0.00 , Nil: 0.03 , Mitogen-Nil: 30.60 )	0	NEG	DEF.NEG
QFT0485	KNTA	2017	2017-05-10	SCR0358	NA	0	0	0	1	NEG	Negative(TB Ag-Nil: 0.01, Nil: 0.1, Mitogen-Nil: 19.84)	0.01	NEG	DEF.NEG
QFT0486	GCLabs	2017	2017-12-19	SCR0359	NA	0	0	0	1	NEG	Negative(TB Ag-Nil: -0.01 , Nil: 0.12 , Mitogen-Nil: 52.03 )	-0.01	NEG	DEF.NEG
QFT0487	KNTA	2017	2017-07-21	SCR0360	NA	0	0	0	1	NEG	Negative(TB Ag-Nil: 0.26, Nil: 0.12, Mitogen-Nil: 49.38)	0.26	NEG	BOD.NEG
QFT0488	KNTA	2017	2017-07-18	SCR0361	NA	0	0	0	1	NEG	Negative(TB Ag-Nil: 0.01, Nil: 0.08, Mitogen-Nil: 40.18)	0.01	NEG	DEF.NEG
QFT0489	KNTA	2017	2017-07-19	SCR0362	NA	0	0	0	1	NEG	Negative(TB Ag-Nil: 0.01, Nil: 0.41, Mitogen-Nil: 41.84)	0.01	NEG	DEF.NEG
QFT0490	KNTA	2017	2017-05-11	SCR0363	NA	0	0	0	1	NEG	Negative(TB Ag-Nil: -0.01, Nil: 0.10, Mitogen-Nil: 25.04)	-0.01	NEG	DEF.NEG
QFT0491	GCLabs	2013	2013-06-08	SCR0364	2	0	0	1	1	NEG	NEGATIVE(TB Ag-Nil: 0.10 , Nil: 0.15 , Mitogen-Nil: 12.07 )	0.1	NEG	DEF.NEG
QFT0492	GCLabs	2014	2014-04-19	SCR0364	2	0	0	1	2	NEG	NEGATIVE(TB Ag-Nil: 0.03, Nil: 0.18, Mitogen-Nil: 23.07)	0.03	NEG	DEF.NEG
QFT0493	GCLabs	2015	2015-05-09	SCR0364	2	0	0	1	3	NEG	NEGATIVE(TB Ag-Nil: 0.06 , Nil: 0.14 , Mitogen-Nil: 16.88 )	0.06	NEG	DEF.NEG
QFT0494	KNTA	2017	2017-07-18	SCR0365	NA	0	0	0	1	NEG	Negative(TB Ag-Nil: 0.01, Nil: 0.08, Mitogen-Nil: 38.53)	0.01	NEG	DEF.NEG
QFT0495	KNTA	2017	2017-07-19	SCR0366	NA	0	0	0	1	POS	Positive(TB Ag-Nil: 8.08, Nil: 0.85, Mitogen-Nil: 41.84)	8.08	POS	DEF.POS
QFT0496	GCLabs	2017	2017-06-29	SCR0367	NA	0	0	0	1	NEG	Negative(TB Ag-Nil: -0.01 , Nil: 0.05 , Mitogen-Nil: 43.71 )	-0.01	NEG	DEF.NEG
QFT0497	InstHealthEnv	2016	2016-10-01	SCR0368	2	0	1	1	1	NEG		NA	NA	NA
QFT0498	GCLabs	2017	2017-01-28	SCR0368	2	0	0	1	2	NEG	Negative(TB Ag-Nil: 0.04 , Nil: 0.09 , Mitogen-Nil: 59.23 )	0.04	NEG	DEF.NEG
QFT0499	GCLabs	2018	2018-04-27	SCR0368	2	0	0	1	3	NEG	Negative(TB Ag-Nil: 0.00 , Nil: 0.08 , Mitogen-Nil: 28.51 )	0	NEG	DEF.NEG
QFT0500	InstHealthEnv	2016	2016-10-01	SCR0369	1	0	1	1	1	NEG		NA	NA	NA
QFT0501	GCLabs	2017	2017-05-25	SCR0369	1	0	0	1	2	NEG	Negative(TB Ag-Nil: 0.00 , Nil: 0.06 , Mitogen-Nil: 53.31 )	0	NEG	DEF.NEG
QFT0502	GCLabs	2018	2018-04-24	SCR0369	1	0	0	1	3	NEG	Negative(TB Ag-Nil: 0.00 , Nil: 0.04 , Mitogen-Nil: 33.21 )	0	NEG	DEF.NEG
QFT0503	GCLabs	2018	2018-02-12	SCR0370	NA	0	0	0	1	NEG	Negative(TB Ag-Nil: -0.01 , Nil: 0.09 , Mitogen-Nil: 58.69 )	-0.01	NEG	DEF.NEG
QFT0504	KNTA	2017	2017-05-10	SCR0371	NA	0	0	0	1	NEG	Negative(TB Ag-Nil: 0.02, Nil: 0.15, Mitogen-Nil: 19.92)	0.02	NEG	DEF.NEG
QFT0505	InstHealthEnv	2016	2016-10-01	SCR0372	2	0	1	1	1	NEG		NA	NA	NA
QFT0506	GCLabs	2017	2017-05-24	SCR0372	2	0	0	1	2	NEG	Negative(TB Ag-Nil: -0.01 , Nil: 0.08 , Mitogen-Nil: 56.87 )	-0.01	NEG	DEF.NEG
QFT0507	GCLabs	2018	2018-04-24	SCR0372	2	0	0	1	3	NEG	Negative(TB Ag-Nil: -0.02 , Nil: 0.07 , Mitogen-Nil: 33.18 )	-0.02	NEG	DEF.NEG
QFT0508	InstHealthEnv	2016	2016-10-01	SCR0373	2	0	1	1	1	NEG		NA	NA	NA
QFT0509	GCLabs	2017	2017-05-24	SCR0373	2	0	0	1	2	NEG	Negative(TB Ag-Nil: 0.21 , Nil: 0.10 , Mitogen-Nil: 50.03 )	0.21	NEG	BOD.NEG
QFT0510	GCLabs	2018	2018-04-24	SCR0373	2	0	0	1	3	IND	Indeterminate: 음성대조에 대한 IFN-r가 높습니다. 감염, 자가면역질환이나 heterophile antibody 등에 의한 간섭 등으로 Nil IFN-gamma 값이 높게 측정될 수 있으며 필요 시 재검이 추천됩니다.	NA	IND	IND
QFT0511	GCLabs	2013	2013-06-08	SCR0374	3	0	0	1	1	NEG	NEGATIVE(TB Ag-Nil: 0, Nil: 0.03, Mitogen-Nil: 10.76)	0	NEG	DEF.NEG
QFT0512	GCLabs	2014	2014-04-19	SCR0374	3	0	0	1	2	NEG	NEGATIVE(TB Ag-Nil: 0.06, Nil: 0.06, Mitogen-Nil: 23.78)	0.06	NEG	DEF.NEG
QFT0513	KNTA	2017	2017-05-10	SCR0374	3	0	0	1	3	NEG	Negative(TB Ag-Nil: 0, Nil: 0.1, Mitogen-Nil: 17.67)	0	NEG	DEF.NEG
QFT0514	InstHealthEnv	2016	2016-10-01	SCR0375	2	0	1	1	1	NEG		NA	NA	NA
QFT0515	GCLabs	2017	2017-05-24	SCR0375	2	0	0	1	2	NEG	Negative(TB Ag-Nil: -0.02 , Nil: 0.13 , Mitogen-Nil: 56.82 )	-0.02	NEG	DEF.NEG
QFT0516	GCLabs	2018	2018-04-24	SCR0375	2	0	0	1	3	NEG	Negative(TB Ag-Nil: -0.01 , Nil: 0.12 , Mitogen-Nil: 38.57 )	-0.01	NEG	DEF.NEG
QFT0517	KNTA	2017	2017-05-12	SCR0376	NA	0	0	0	1	NEG	Negative(TB Ag-Nil: -0.05, Nil: 0.17, Mitogen-Nil: 21.4)	-0.05	NEG	DEF.NEG
QFT0518	GCLabs	2014	2014-04-19	SCR0377	NA	0	0	0	1	NEG	NEGATIVE(TB Ag-Nil: -0.03 , Nil: 0.09 , Mitogen-Nil: 22.84 )	-0.03	NEG	DEF.NEG
QFT0519	GCLabs	2017	2017-05-02	SCR0378	NA	0	0	0	1	NEG	Negative(TB Ag-Nil: -0.01 , Nil: 0.07 , Mitogen-Nil: 65.15 )	-0.01	NEG	DEF.NEG
QFT0520	GCLabs	2017	2017-01-28	SCR0379	2	0	0	1	1	NEG	Negative(TB Ag-Nil: 0.07 , Nil: 0.09 , Mitogen-Nil: 58.74 )	0.07	NEG	DEF.NEG
QFT0521	GCLabs	2018	2018-04-24	SCR0379	2	0	0	1	2	NEG	Negative(TB Ag-Nil: 0.02 , Nil: 0.03 , Mitogen-Nil: 38.65 )	0.02	NEG	DEF.NEG
QFT0522	KNTA	2017	2017-07-18	SCR0380	2	0	0	1	1	NEG	Negative(TB Ag-Nil: 0.01, Nil: 0.11, Mitogen-Nil: 38.53)	0.01	NEG	DEF.NEG
QFT0523	GCLabs	2018	2018-04-25	SCR0380	2	0	0	1	2	NEG	Negative(TB Ag-Nil: -0.01 , Nil: 0.12 , Mitogen-Nil: 33.29 )	-0.01	NEG	DEF.NEG
QFT0524	GCLabs	2017	2017-07-25	SCR0381	2	0	0	1	1	NEG	Negative(TB Ag-Nil: -0.01 , Nil: 0.11 , Mitogen-Nil: 45.83 )	-0.01	NEG	DEF.NEG
QFT0525	GCLabs	2018	2018-04-27	SCR0381	2	0	0	1	2	NEG	Negative(TB Ag-Nil: 0.00 , Nil: 0.05 , Mitogen-Nil: 28.54 )	0	NEG	DEF.NEG
QFT0526	GCLabs	2017	2017-07-21	SCR0382	NA	0	0	0	1	NEG	Negative(TB Ag-Nil: 0.00 , Nil: 0.07 , Mitogen-Nil: 46.12 )	0	NEG	DEF.NEG
QFT0527	GCLabs	2017	2017-07-26	SCR0383	NA	0	0	0	1	NEG	Negative(TB Ag-Nil: -0.01 , Nil: 0.05 , Mitogen-Nil: 38.84 )	-0.01	NEG	DEF.NEG
QFT0528	KNTA	2017	2017-05-11	SCR0384	NA	0	0	0	1	NEG	Negative(TB Ag-Nil: 0.00, Nil: 0.12, Mitogen-Nil: 20.60)	0	NEG	DEF.NEG
QFT0529	GCLabs	2017	2017-07-25	SCR0385	2	0	0	1	1	NEG	Negative(TB Ag-Nil: -0.03 , Nil: 0.14 , Mitogen-Nil: 45.80 )	-0.03	NEG	DEF.NEG
QFT0530	GCLabs	2018	2018-04-26	SCR0385	2	0	0	1	2	NEG	Negative(TB Ag-Nil: 0.02 , Nil: 0.07 , Mitogen-Nil: 30.57 )	0.02	NEG	DEF.NEG
QFT0531	InstHealthEnv	2016	2016-10-01	SCR0386	NA	0	1	1	1	NEG		NA	NA	NA
QFT0532	GCLabs	2017	2017-05-23	SCR0386	NA	0	0	1	2	NEG	Negative(TB Ag-Nil: -0.02 , Nil: 0.17 , Mitogen-Nil: 56.56 )	-0.02	NEG	DEF.NEG
QFT0533	GCLabs	2017	2017-08-29	SCR0387	NA	0	0	0	1	NEG	Negative(TB Ag-Nil: 0.00 , Nil: 0.04 , Mitogen-Nil: 47.17 )	0	NEG	DEF.NEG
QFT0534	KNTA	2017	2017-05-11	SCR0388	NA	0	0	0	1	NEG	Negative(TB Ag-Nil: 0.01, Nil: 0.08, Mitogen-Nil: 15.32)	0.01	NEG	DEF.NEG
QFT0535	KNTA	2017	2017-05-11	SCR0389	NA	0	0	0	1	NEG	Negative(TB Ag-Nil: 0.03, Nil: 0.11, Mitogen-Nil: 25.10)	0.03	NEG	DEF.NEG
QFT0536	KNTA	2017	2017-07-21	SCR0390	NA	0	0	0	1	NEG	Negative(TB Ag-Nil: 0.01, Nil: 0.03, Mitogen-Nil: 48.52)	0.01	NEG	DEF.NEG
QFT0537	GCLabs	2014	2014-04-19	SCR0391	NA	0	0	0	1	NEG	NEGATIVE(TB Ag-Nil: -0.02 , Nil: 0.17 , Mitogen-Nil: 8.23 )	-0.02	NEG	DEF.NEG
QFT0538	GCLabs	2014	2014-04-19	SCR0392	1	0	0	1	1	NEG	NEGATIVE(TB Ag-Nil: -0.02 , Nil: 0.05 , Mitogen-Nil: 8.51 )	-0.02	NEG	DEF.NEG
QFT0539	GCLabs	2015	2015-05-09	SCR0392	1	0	0	1	2	NEG	NEGATIVE(TB Ag-Nil: -0.04 , Nil: 0.05 , Mitogen-Nil: 13.68 )	-0.04	NEG	DEF.NEG
QFT0540	GCLabs	2016	2016-05-14	SCR0392	1	0	0	1	3	NEG	NEGATIVE(TB Ag-Nil: 0.02 , Nil: 0.06 , Mitogen-Nil: 12.89 )	0.02	NEG	DEF.NEG
QFT0541	GCLabs	2017	2017-05-23	SCR0392	1	0	0	1	4	NEG	Negative(TB Ag-Nil: -0.02 , Nil: 0.13 , Mitogen-Nil: 56.60 )	-0.02	NEG	DEF.NEG
QFT0542	GCLabs	2018	2018-04-24	SCR0392	1	0	0	1	5	NEG	Negative(TB Ag-Nil: -0.01 , Nil: 0.05 , Mitogen-Nil: 37.18 )	-0.01	NEG	DEF.NEG
QFT0543	GCLabs	2017	2017-11-10	SCR0393	1	0	0	1	1	NEG	Negative(TB Ag-Nil: -0.02 , Nil: 0.11 , Mitogen-Nil: 48.41 )	-0.02	NEG	DEF.NEG
QFT0544	GCLabs	2018	2018-04-24	SCR0393	1	0	0	1	2	NEG	Negative(TB Ag-Nil: 0.00 , Nil: 0.05 , Mitogen-Nil: 33.20 )	0	NEG	DEF.NEG
QFT0545	GCLabs	2017	2017-08-29	SCR0394	NA	0	0	0	1	NEG	Negative(TB Ag-Nil: 0.00 , Nil: 0.05 , Mitogen-Nil: 51.59 )	0	NEG	DEF.NEG
QFT0546	GCLabs	2017	2017-06-30	SCR0395	NA	0	0	0	1	NEG	Negative(TB Ag-Nil: 0.23 , Nil: 0.06 , Mitogen-Nil: 43.41 )	0.23	NEG	BOD.NEG
QFT0547	KNTA	2017	2017-07-19	SCR0396	NA	0	0	0	1	NEG	Negative(TB Ag-Nil: 0.01, Nil: 0.36, Mitogen-Nil: 41.84)	0.01	NEG	DEF.NEG
QFT0548	GCLabs	2017	2017-11-22	SCR0397	NA	0	0	0	1	NEG	Negative(TB Ag-Nil: -0.02 , Nil: 0.06 , Mitogen-Nil: 51.69 )	-0.02	NEG	DEF.NEG
QFT0549	GCLabs	2017	2017-06-27	SCR0398	NA	0	0	0	1	POS	Positive(TB Ag-Nil: 38.69 , Nil: 0.11 , Mitogen-Nil: 38.69 )	38.69	POS	DEF.POS
QFT0550	KNTA	2017	2017-05-10	SCR0399	NA	0	0	0	1	NEG	Negative(TB Ag-Nil: 0.03, Nil: 0.26, Mitogen-Nil: 21.65)	0.03	NEG	DEF.NEG
QFT0551	GCLabs	2018	2018-02-06	SCR0400	NA	1	0	1	1	NEG	Negative(TB Ag-Nil: 0.00 , Nil: 0.11 , Mitogen-Nil: 53.34 )	0	NEG	DEF.NEG
QFT0552	GCLabs	2018	2018-03-27	SCR0400	NA	1	0	1	2	NEG	Negative(TB Ag-Nil: -0.02 , Nil: 0.08 , Mitogen-Nil: 44.94 )	-0.02	NEG	DEF.NEG
QFT0553	InstHealthEnv	2016	2016-10-01	SCR0401	2	0	1	1	1	NEG		NA	NA	NA
QFT0554	GCLabs	2017	2017-01-28	SCR0401	2	0	0	1	2	NEG	Negative(TB Ag-Nil: -0.02 , Nil: 0.06 , Mitogen-Nil: 62.47 )	-0.02	NEG	DEF.NEG
QFT0555	GCLabs	2018	2018-04-27	SCR0401	2	0	0	1	3	NEG	Negative(TB Ag-Nil: 0.01 , Nil: 0.04 , Mitogen-Nil: 29.64 )	0.01	NEG	DEF.NEG
QFT0556	GCLabs	2017	2017-06-30	SCR0402	NA	0	0	0	1	NEG	Negative(TB Ag-Nil: -0.02 , Nil: 0.13 , Mitogen-Nil: 42.78 )	-0.02	NEG	DEF.NEG
QFT0557	GCLabs	2017	2017-08-29	SCR0403	NA	0	0	0	1	NEG	Negative(TB Ag-Nil: -0.03 , Nil: 0.08 , Mitogen-Nil: 51.55 )	-0.03	NEG	DEF.NEG
QFT0558	GCLabs	2017	2017-06-28	SCR0404	NA	0	0	0	1	NEG	Negative(TB Ag-Nil: 0.02 , Nil: 0.08 , Mitogen-Nil: 33.19 )	0.02	NEG	DEF.NEG
QFT0559	InstHealthEnv	2016	2016-10-01	SCR0405	2	0	1	1	1	NEG		NA	NA	NA
QFT0560	GCLabs	2017	2017-01-28	SCR0405	2	0	0	1	2	NEG	Negative(TB Ag-Nil: 0.00 , Nil: 0.08 , Mitogen-Nil: 55.17 )	0	NEG	DEF.NEG
QFT0561	GCLabs	2018	2018-04-24	SCR0405	2	0	0	1	3	NEG	Negative(TB Ag-Nil: 0.00 , Nil: 0.07 , Mitogen-Nil: 33.95 )	0	NEG	DEF.NEG
QFT0562	KNTA	2017	2017-05-11	SCR0406	NA	0	0	0	1	NEG	Negative(TB Ag-Nil: -0.02, Nil: 0.09, Mitogen-Nil: 15.58)	-0.02	NEG	DEF.NEG
QFT0563	KNTA	2017	2017-07-19	SCR0407	NA	0	0	0	1	NEG	Negative(TB Ag-Nil: 0.01, Nil: 0.06, Mitogen-Nil: 39.7)	0.01	NEG	DEF.NEG
QFT0564	KNTA	2017	2017-05-12	SCR0408	NA	0	0	0	1	NEG	Negative(TB Ag-Nil: 0.02, Nil: 0.1, Mitogen-Nil: 28.66)	0.02	NEG	DEF.NEG
QFT0565	GCLabs	2013	2013-06-08	SCR0409	NA	0	0	0	1	NEG	NEGATIVE(TB Ag-Nil: 0.04 , Nil: 0.12 , Mitogen-Nil: 11.53 )	0.04	NEG	DEF.NEG
QFT0566	GCLabs	2017	2017-06-29	SCR0410	NA	0	0	0	1	NEG	Negative(TB Ag-Nil: 0.15 , Nil: 0.08 , Mitogen-Nil: 39.94 )	0.15	NEG	DEF.NEG
QFT0567	KNTA	2017	2017-05-10	SCR0411	NA	0	0	0	1	NEG	Negative(TB Ag-Nil: 0.02, Nil: 0.07, Mitogen-Nil: 21.92)	0.02	NEG	DEF.NEG
QFT0568	InstHealthEnv	2016	2016-10-01	SCR0412	NA	0	1	0	1	POS		NA	NA	NA
QFT0569	InstHealthEnv	2016	2016-10-01	SCR0413	2	0	1	1	1	NEG		NA	NA	NA
QFT0570	GCLabs	2017	2017-05-24	SCR0413	2	0	0	1	2	NEG	Negative(TB Ag-Nil: 0.00 , Nil: 0.08 , Mitogen-Nil: 56.87 )	0	NEG	DEF.NEG
QFT0571	GCLabs	2018	2018-05-02	SCR0413	2	0	0	1	3	NEG	Negative(TB Ag-Nil: 0.00 , Nil: 0.04 , Mitogen-Nil: 33.58 )	0	NEG	DEF.NEG
QFT0572	GCLabs	2018	2018-02-05	SCR0414	NA	0	0	0	1	NEG	Negative(TB Ag-Nil: -0.02 , Nil: 0.09 , Mitogen-Nil: 56.06 )	-0.02	NEG	DEF.NEG
QFT0573	GCLabs	2014	2014-04-19	SCR0415	3	0	0	1	1	NEG	NEGATIVE(TB Ag-Nil: 0.33, Nil: 0.06, Mitogen-Nil: 23.87)	0.33	NEG	BOD.NEG
QFT0574	GCLabs	2015	2015-05-09	SCR0415	3	0	0	1	2	NEG	NEGATIVE(TB Ag-Nil: 0.04 , Nil: 0.10 , Mitogen-Nil: 16.53 )	0.04	NEG	DEF.NEG
QFT0575	GCLabs	2016	2016-02-20	SCR0415	3	0	0	1	3	NEG	NEGATIVE(TB Ag-Nil: 0.00 , Nil: 0.04 , Mitogen-Nil: 11.01 )	0	NEG	DEF.NEG
QFT0576	GCLabs	2017	2017-05-23	SCR0415	3	0	0	1	4	POS	Positive(TB Ag-Nil: 1.45 , Nil: 0.08 , Mitogen-Nil: 57.69 )	1.45	POS	DEF.POS	Not remarkable	NT	NT	LTBI	LTBI	3HR Complete
QFT0577	GCLabs	2017	2017-06-29	SCR0416	NA	0	0	0	1	NEG	Negative(TB Ag-Nil: -0.02 , Nil: 0.27 , Mitogen-Nil: 42.21 )	-0.02	NEG	DEF.NEG
QFT0578	GCLabs	2017	2017-06-27	SCR0417	NA	0	0	0	1	NEG	Negative(TB Ag-Nil: 0.06 , Nil: 0.06 , Mitogen-Nil: 38.73 )	0.06	NEG	DEF.NEG
QFT0579	KNTA	2017	2017-05-15	SCR0418	NA	0	0	0	1	NEG	Negative(TB Ag-Nil: -0.03, Nil: 0.11, Mitogen-Nil: 19.04)	-0.03	NEG	DEF.NEG
QFT0580	GCLabs	2017	2017-06-30	SCR0419	NA	0	0	0	1	NEG	Negative(TB Ag-Nil: 0.02 , Nil: 0.04 , Mitogen-Nil: 42.87 )	0.02	NEG	DEF.NEG
QFT0581	GCLabs	2017	2017-06-30	SCR0420	NA	0	0	0	1	NEG	Negative(TB Ag-Nil: 0.00 , Nil: 0.03 , Mitogen-Nil: 36.01 )	0	NEG	DEF.NEG
QFT0582	InstHealthEnv	2016	2016-10-01	SCR0421	NA	0	1	0	1	NEG		NA	NA	NA
QFT0583	GCLabs	2017	2017-05-25	SCR0422	NA	0	0	0	1	NEG	Negative(TB Ag-Nil: 0.01 , Nil: 0.21 , Mitogen-Nil: 46.63 )	0.01	NEG	DEF.NEG
QFT0584	InstHealthEnv	2016	2016-10-01	SCR0423	1	0	1	1	1	NEG		NA	NA	NA
QFT0585	GCLabs	2017	2017-05-25	SCR0423	1	0	0	1	2	NEG	Negative(TB Ag-Nil: -0.01 , Nil: 0.07 , Mitogen-Nil: 47.22 )	-0.01	NEG	DEF.NEG
QFT0586	GCLabs	2018	2018-04-27	SCR0423	1	0	0	1	3	NEG	Negative(TB Ag-Nil: 0.00 , Nil: 0.04 , Mitogen-Nil: 33.69 )	0	NEG	DEF.NEG
QFT0587	KNTA	2017	2017-05-10	SCR0424	NA	0	0	0	1	NEG	Negative(TB Ag-Nil: 0.09, Nil: 0.1, Mitogen-Nil: 18.35)	0.09	NEG	DEF.NEG
QFT0588	KNTA	2017	2017-07-18	SCR0425	NA	0	0	0	1	POS	Positive(TB Ag-Nil: 0.88, Nil: 0.14, Mitogen-Nil: 48.99)	0.88	POS	DEF.POS
QFT0589	GCLabs	2017	2017-08-14	SCR0426	1	0	0	1	1	NEG	Negative(TB Ag-Nil: -0.01 , Nil: 0.05 , Mitogen-Nil: 39.59 )	-0.01	NEG	DEF.NEG
QFT0590	GCLabs	2018	2018-04-24	SCR0426	1	0	0	1	2	NEG	Negative(TB Ag-Nil: -0.01 , Nil: 0.04 , Mitogen-Nil: 37.19 )	-0.01	NEG	DEF.NEG
QFT0591	GCLabs	2017	2017-11-13	SCR0427	NA	0	0	0	1	NEG	Negative(TB Ag-Nil: 0.10 , Nil: 0.17 , Mitogen-Nil: 42.53 )	0.1	NEG	DEF.NEG
QFT0592	KNTA	2017	2017-07-18	SCR0428	NA	0	0	0	1	NEG	Negative(TB Ag-Nil: 0.01, Nil: 0.08, Mitogen-Nil: 39.99)	0.01	NEG	DEF.NEG
QFT0593	GCLabs	2017	2017-07-26	SCR0429	2	0	0	1	1	NEG	Negative(TB Ag-Nil: 0.01 , Nil: 0.08 , Mitogen-Nil: 46.73 )	0.01	NEG	DEF.NEG
QFT0594	GCLabs	2018	2018-04-24	SCR0429	2	0	0	1	2	NEG	Negative(TB Ag-Nil: 0.02 , Nil: 0.09 , Mitogen-Nil: 33.16 )	0.02	NEG	DEF.NEG
QFT0595	GCLabs	2017	2017-07-03	SCR0430	NA	1	0	1	1	NEG	Negative(TB Ag-Nil: -0.01 , Nil: 0.05 , Mitogen-Nil: 46.32 )	-0.01	NEG	DEF.NEG
QFT0596	GCLabs	2017	2017-09-27	SCR0430	NA	1	0	1	2	NEG	Negative(TB Ag-Nil: 0.00 , Nil: 0.06 , Mitogen-Nil: 45.66 )	0	NEG	DEF.NEG
QFT0597	GCLabs	2017	2017-10-27	SCR0431	2	0	0	1	1	NEG	Negative(TB Ag-Nil: 0.05 , Nil: 0.06 , Mitogen-Nil: 48.85 )	0.05	NEG	DEF.NEG
QFT0598	GCLabs	2018	2018-04-26	SCR0431	2	0	0	1	2	NEG	Negative(TB Ag-Nil: 0.02 , Nil: 0.03 , Mitogen-Nil: 30.60 )	0.02	NEG	DEF.NEG
QFT0599	GCLabs	2017	2017-09-01	SCR0432	NA	0	0	0	1	NEG	Negative(TB Ag-Nil: 0.02 , Nil: 0.04 , Mitogen-Nil: 45.30 )	0.02	NEG	DEF.NEG
QFT0600	KNTA	2017	2017-05-10	SCR0433	NA	0	0	0	1	POS	Positive(TB Ag-Nil: 1.5, Nil: 0.11, Mitogen-Nil: 20.26)	1.5	POS	DEF.POS
QFT0601	InstHealthEnv	2016	2016-10-01	SCR0434	2	0	1	1	1	NEG		NA	NA	NA
QFT0602	GCLabs	2017	2017-05-23	SCR0434	2	0	0	1	2	NEG	Negative(TB Ag-Nil: 0.00 , Nil: 0.10 , Mitogen-Nil: 58.02 )	0	NEG	DEF.NEG
QFT0603	GCLabs	2018	2018-04-27	SCR0434	2	0	0	1	3	NEG	Negative(TB Ag-Nil: 0.00 , Nil: 0.06 , Mitogen-Nil: 33.67 )	0	NEG	DEF.NEG
QFT0604	GCLabs	2018	2018-01-17	SCR0435	NA	0	0	0	1	POS	Positive(TB Ag-Nil: 0.46 , Nil: 0.18 , Mitogen-Nil: 53.11 )	0.46	POS	BOD.POS
QFT0605	KNTA	2017	2017-07-19	SCR0436	NA	0	0	0	1	POS	Positive(TB Ag-Nil: 3.12, Nil: 0.05, Mitogen-Nil: 33.43)	3.12	POS	DEF.POS
QFT0606	KNTA	2017	2017-05-10	SCR0437	NA	0	0	0	1	NEG	Negative(TB Ag-Nil: 0.02, Nil: 0.09, Mitogen-Nil: 23.11)	0.02	NEG	DEF.NEG
QFT0607	KNTA	2017	2017-07-18	SCR0438	NA	0	0	0	1	NEG	Negative(TB Ag-Nil: 0.09, Nil: 0.18, Mitogen-Nil: 38.53)	0.09	NEG	DEF.NEG
QFT0608	GCLabs	2017	2017-06-28	SCR0439	NA	0	0	0	1	NEG	Negative(TB Ag-Nil: 0.17 , Nil: 0.07 , Mitogen-Nil: 40.45 )	0.17	NEG	DEF.NEG
QFT0609	GCLabs	2013	2013-06-08	SCR0440	2	0	0	1	1	NEG	NEGATIVE(TB Ag-Nil: 0.00 , Nil: 0.07 , Mitogen-Nil: 8.45 )	0	NEG	DEF.NEG
QFT0610	GCLabs	2014	2014-04-19	SCR0440	2	0	0	1	2	NEG	NEGATIVE(TB Ag-Nil: 0.02, Nil: 0.07, Mitogen-Nil: 22.88)	0.02	NEG	DEF.NEG
QFT0611	GCLabs	2016	2016-05-14	SCR0440	2	0	0	1	3	NEG	NEGATIVE(TB Ag-Nil: 0.13 , Nil: 0.00 , Mitogen-Nil: 10.75 )	0.13	NEG	DEF.NEG
QFT0612	GCLabs	2017	2017-05-25	SCR0440	2	0	0	1	4	NEG	Negative(TB Ag-Nil: 0.01 , Nil: 0.07 , Mitogen-Nil: 53.30 )	0.01	NEG	DEF.NEG
QFT0613	GCLabs	2018	2018-04-26	SCR0440	2	0	0	1	5	NEG	Negative(TB Ag-Nil: 0.01 , Nil: 0.03 , Mitogen-Nil: 31.94 )	0.01	NEG	DEF.NEG
QFT0614	KNTA	2017	2017-05-15	SCR0441	NA	0	0	0	1	NEG	Negative(TB Ag-Nil: 0.05, Nil: 0.07, Mitogen-Nil: 13.78)	0.05	NEG	DEF.NEG
QFT0615	GCLabs	2018	2018-01-17	SCR0442	NA	0	0	0	1	NEG	Negative(TB Ag-Nil: 0.26 , Nil: 0.16 , Mitogen-Nil: 53.13 )	0.26	NEG	BOD.NEG
QFT0616	GCLabs	2018	2018-01-31	SCR0443	NA	1	0	1	1	NEG	Negative(TB Ag-Nil: -0.02 , Nil: 0.15 , Mitogen-Nil: 50.80 )	-0.02	NEG	DEF.NEG
QFT0617	GCLabs	2018	2018-03-28	SCR0443	NA	1	0	1	2	NEG	Negative(TB Ag-Nil: -0.11 , Nil: 0.20 , Mitogen-Nil: 43.37 )	-0.11	NEG	DEF.NEG
QFT0618	GCLabs	2014	2014-04-19	SCR0444	1	0	0	1	1	NEG	NEGATIVE(TB Ag-Nil: 0.02 , Nil: 0.08 , Mitogen-Nil: 9.13 )	0.02	NEG	DEF.NEG
QFT0619	GCLabs	2015	2015-05-09	SCR0444	1	0	0	1	2	NEG	NEGATIVE(TB Ag-Nil: 0.12 , Nil: 0.13 , Mitogen-Nil: 16.98 )	0.12	NEG	DEF.NEG
QFT0620	GCLabs	2016	2016-05-14	SCR0444	1	0	0	1	3	NEG	NEGATIVE(TB Ag-Nil: 0.22 , Nil: 0.13 , Mitogen-Nil: 10.48 )	0.22	NEG	BOD.NEG
QFT0621	GCLabs	2017	2017-05-25	SCR0444	1	0	0	1	4	NEG	Negative(TB Ag-Nil: 0.05 , Nil: 0.16 , Mitogen-Nil: 47.13 )	0.05	NEG	DEF.NEG
QFT0622	GCLabs	2018	2018-04-26	SCR0444	1	0	0	1	5	NEG	Negative(TB Ag-Nil: 0.09 , Nil: 0.08 , Mitogen-Nil: 32.59 )	0.09	NEG	DEF.NEG
QFT0623	GCLabs	2017	2017-07-21	SCR0445	NA	0	0	0	1	NEG	Negative(TB Ag-Nil: 0.11 , Nil: 0.07 , Mitogen-Nil: 46.13 )	0.11	NEG	DEF.NEG
QFT0624	GCLabs	2018	2018-04-27	SCR0446	NA	0	0	0	1	NEG	Negative(TB Ag-Nil: -0.03 , Nil: 0.11 , Mitogen-Nil: 29.58 )	-0.03	NEG	DEF.NEG
QFT0625	KNTA	2017	2017-07-18	SCR0447	NA	0	0	0	1	NEG	Negative(TB Ag-Nil: 0.13, Nil: 0.26, Mitogen-Nil: 38.53)	0.13	NEG	DEF.NEG
QFT0626	GCLabs	2017	2017-08-30	SCR0448	NA	0	0	0	1	NEG	Negative(TB Ag-Nil: -0.01 , Nil: 0.05 , Mitogen-Nil: 47.80 )	-0.01	NEG	DEF.NEG
QFT0627	GCLabs	2016	2016-05-14	SCR0449	NA	0	0	0	1	POS	POSITIVE(TB Ag-Nil: 0.45 , Nil: 0.19 , Mitogen-Nil: 10.05 )	0.45	POS	BOD.POS
QFT0628	InstHealthEnv	2016	2016-10-01	SCR0450	NA	0	1	0	1	NEG		NA	NA	NA
QFT0629	GCLabs	2014	2014-04-19	SCR0451	NA	0	0	0	1	NEG	NEGATIVE(TB Ag-Nil: 0.02, Nil: 0.21, Mitogen-Nil: 22.00)	0.02	NEG	DEF.NEG
QFT0630	GCLabs	2018	2018-04-02	SCR0452	NA	0	0	0	1	NEG	Negative(TB Ag-Nil: 0.02 , Nil: 0.05 , Mitogen-Nil: 37.09 )	0.02	NEG	DEF.NEG
QFT0631	KNTA	2017	2017-05-10	SCR0453	NA	0	0	0	1	NEG	Negative(TB Ag-Nil: -0.01, Nil: 0.16, Mitogen-Nil: 19.47)	-0.01	NEG	DEF.NEG
QFT0632	KNTA	2017	2017-05-12	SCR0454	NA	0	0	0	1	NEG	Negative(TB Ag-Nil: 0.33, Nil: 0.22, Mitogen-Nil: 30.78)	0.33	NEG	BOD.NEG
QFT0633	KNTA	2017	2017-07-18	SCR0455	NA	0	0	0	1	NEG	Negative(TB Ag-Nil: 0.2, Nil: 0.11, Mitogen-Nil: 38.53)	0.2	NEG	BOD.NEG
QFT0634	KNTA	2017	2017-05-10	SCR0456	NA	0	0	0	1	NEG	Negative(TB Ag-Nil: 0, Nil: 0.09, Mitogen-Nil: 22.89)	0	NEG	DEF.NEG
QFT0635	KNTA	2017	2017-05-11	SCR0457	NA	0	0	0	1	POS	Positive(TB Ag-Nil: 1.54, Nil: 0.10, Mitogen-Nil: 25.35)	1.54	POS	DEF.POS
QFT0636	KNTA	2017	2017-05-12	SCR0458	NA	0	0	0	1	NEG	Negative(TB Ag-Nil: 0.01, Nil: 0.1, Mitogen-Nil: 30.9)	0.01	NEG	DEF.NEG
QFT0637	GCLabs	2018	2018-02-13	SCR0459	NA	0	0	0	1	NEG	Negative(TB Ag-Nil: 0.00 , Nil: 0.10 , Mitogen-Nil: 70.83 )	0	NEG	DEF.NEG
QFT0638	GCLabs	2013	2013-06-08	SCR0460	1	0	0	1	1	NEG	NEGATIVE(TB Ag-Nil: 0, Nil: 0.03, Mitogen-Nil: 11.07)	0	NEG	DEF.NEG
QFT0639	GCLabs	2014	2014-04-19	SCR0460	1	0	0	1	2	POS	POSITIVE(TB Ag-Nil: 1.91 , Nil: 0.05 , Mitogen-Nil: 7.98 )	1.91	POS	DEF.POS	Not remarkable	NT	NT	unknown	unknown
QFT0640	GCLabs	2017	2017-05-26	SCR0460	1	0	0	1	3	NEG	Negative(TB Ag-Nil: 0.12 , Nil: 0.11 , Mitogen-Nil: 57.56 )	0.12	NEG	DEF.NEG
QFT0641	GCLabs	2018	2018-05-25	SCR0460	1	0	0	1	4	NEG	Negative(TB Ag-Nil: 0.03 , Nil: 0.06 , Mitogen-Nil: 45.45 )	0.03	NEG	DEF.NEG
QFT0642	GCLabs	2017	2017-05-25	SCR0461	NA	0	0	0	1	NEG	Negative(TB Ag-Nil: 0.02 , Nil: 0.08 , Mitogen-Nil: 47.21 )	0.02	NEG	DEF.NEG
QFT0643	GCLabs	2017	2017-08-18	SCR0462	NA	0	0	0	1	NEG	Negative(TB Ag-Nil: 0.22 , Nil: 0.05 , Mitogen-Nil: 62.04 )	0.22	NEG	BOD.NEG
QFT0644	InstHealthEnv	2016	2016-10-01	SCR0463	1	0	1	1	1	NEG		NA	NA	NA
QFT0645	GCLabs	2017	2017-05-23	SCR0463	1	0	0	1	2	NEG	Negative(TB Ag-Nil: 0.01 , Nil: 0.12 , Mitogen-Nil: 58.50 )	0.01	NEG	DEF.NEG
QFT0646	GCLabs	2018	2018-04-27	SCR0463	1	0	0	1	3	NEG	Negative(TB Ag-Nil: -0.05 , Nil: 0.12 , Mitogen-Nil: 33.61 )	-0.05	NEG	DEF.NEG
QFT0647	KNTA	2017	2017-07-18	SCR0464	NA	0	0	0	1	NEG	Negative(TB Ag-Nil: 0.2, Nil: 0.37, Mitogen-Nil: 42.08)	0.2	NEG	BOD.NEG
QFT0648	GCLabs	2017	2017-06-27	SCR0465	NA	0	0	0	1	POS	Positive(TB Ag-Nil: 0.80 , Nil: 0.05 , Mitogen-Nil: 38.75 )	0.8	POS	DEF.POS
QFT0649	KNTA	2017	2017-07-19	SCR0466	NA	0	0	0	1	NEG	Negative(TB Ag-Nil: 0.01, Nil: 0.23, Mitogen-Nil: 43.83)	0.01	NEG	DEF.NEG
QFT0650	GCLabs	2017	2017-05-26	SCR0467	NA	0	0	0	1	NEG	Negative(TB Ag-Nil: -0.01 , Nil: 0.09 , Mitogen-Nil: 57.58 )	-0.01	NEG	DEF.NEG
QFT0651	GCLabs	2018	2018-06-08	SCR0468	NA	0	0	0	1	NEG	Negative(TB Ag-Nil: 0.01 , Nil: 0.04 , Mitogen-Nil: 40.44 )	0.01	NEG	DEF.NEG
QFT0652	KNTA	2017	2017-07-18	SCR0469	NA	0	0	0	1	POS	Positive(TB Ag-Nil: 1.31, Nil: 0.1, Mitogen-Nil: 41.99)	1.31	POS	DEF.POS
QFT0653	GCLabs	2017	2017-06-30	SCR0470	NA	0	0	0	1	NEG	Negative(TB Ag-Nil: 0.10 , Nil: 0.16 , Mitogen-Nil: 35.88 )	0.1	NEG	DEF.NEG
QFT0654	KNTA	2017	2017-05-12	SCR0471	NA	0	0	0	1	NEG	Negative(TB Ag-Nil: 0.08, Nil: 0.28, Mitogen-Nil: 18.59)	0.08	NEG	DEF.NEG
QFT0655	GCLabs	2018	2018-06-15	SCR0472	NA	0	0	0	1	NEG	Negative(TB Ag-Nil: -0.01 , Nil: 0.05 , Mitogen-Nil: 51.95 )	-0.01	NEG	DEF.NEG
QFT0656	KNTA	2017	2017-05-10	SCR0473	NA	0	0	0	1	NEG	Negative(TB Ag-Nil: 0.01, Nil: 0.09, Mitogen-Nil: 22.47)	0.01	NEG	DEF.NEG
QFT0657	GCLabs	2018	2018-06-08	SCR0474	NA	0	0	0	1	NEG	Negative(TB Ag-Nil: -0.04 , Nil: 0.08 , Mitogen-Nil: 37.91 )	-0.04	NEG	DEF.NEG
QFT0658	InstHealthEnv	2016	2016-10-01	SCR0475	NA	0	1	0	1	NEG		NA	NA	NA
QFT0659	GCLabs	2013	2013-06-08	SCR0476	1	0	0	1	1	NEG	NEGATIVE(TB Ag-Nil: 0.29 , Nil: 0.09 , Mitogen-Nil: 11.63 )	0.29	NEG	BOD.NEG
QFT0660	GCLabs	2014	2014-04-19	SCR0476	1	0	0	1	2	POS	POSITIVE(TB Ag-Nil: 1.62 , Nil: 0.06 , Mitogen-Nil: 7.72 )	1.62	POS	DEF.POS	Not remarkable	NT	NT	LTBI	Refusal	Refusal
QFT0661	GCLabs	2017	2017-06-28	SCR0477	NA	0	0	0	1	NEG	Negative(TB Ag-Nil: 0.00 , Nil: 0.05 , Mitogen-Nil: 40.48 )	0	NEG	DEF.NEG
QFT0662	GCLabs	2017	2017-08-29	SCR0478	NA	0	0	0	1	NEG	Negative(TB Ag-Nil: 0.00 , Nil: 0.04 , Mitogen-Nil: 47.17 )	0	NEG	DEF.NEG
QFT0663	GCLabs	2017	2017-11-23	SCR0479	NA	0	0	0	1	NEG	Negative(TB Ag-Nil: 0.15 , Nil: 0.20 , Mitogen-Nil: 50.15 )	0.15	NEG	DEF.NEG
QFT0664	KNTA	2017	2017-07-19	SCR0480	NA	0	0	0	1	POS	Positive(TB Ag-Nil: 1.84, Nil: 0.06, Mitogen-Nil: 41.84)	1.84	POS	DEF.POS
QFT0665	KNTA	2017	2017-05-15	SCR0481	NA	0	0	0	1	NEG	Negative(TB Ag-Nil: -0.01, Nil: 0.12, Mitogen-Nil: 14.35)	-0.01	NEG	DEF.NEG
QFT0666	GCLabs	2013	2013-06-08	SCR0482	2	0	0	1	1	NEG	NEGATIVE(TB Ag-Nil: 0.00 , Nil: 0.03 , Mitogen-Nil: 12.32 )	0	NEG	DEF.NEG
QFT0667	GCLabs	2017	2017-05-23	SCR0482	2	0	0	1	2	NEG	Negative(TB Ag-Nil: 0.00 , Nil: 0.12 , Mitogen-Nil: 56.81 )	0	NEG	DEF.NEG
QFT0668	GCLabs	2016	2016-05-14	SCR0483	NA	0	0	0	1	NEG	NEGATIVE(TB Ag-Nil: -0.03 , Nil: 0.11 , Mitogen-Nil: 11.49 )	-0.03	NEG	DEF.NEG
QFT0669	InstHealthEnv	2016	2016-10-01	SCR0484	NA	0	1	1	1	NEG		NA	NA	NA
QFT0670	GCLabs	2017	2017-05-23	SCR0484	NA	0	0	1	2	NEG	Negative(TB Ag-Nil: 0.02 , Nil: 0.21 , Mitogen-Nil: 56.52 )	0.02	NEG	DEF.NEG
QFT0671	GCLabs	2017	2017-05-29	SCR0485	1	0	0	1	1	NEG	Negative(TB Ag-Nil: -0.03 , Nil: 0.13 , Mitogen-Nil: 56.68 )	-0.03	NEG	DEF.NEG
QFT0672	GCLabs	2018	2018-04-27	SCR0485	1	0	0	1	2	NEG	Negative(TB Ag-Nil: -0.01 , Nil: 0.08 , Mitogen-Nil: 33.65 )	-0.01	NEG	DEF.NEG
QFT0673	KNTA	2017	2017-07-19	SCR0486	NA	0	0	0	1	NEG	Negative(TB Ag-Nil: 0.01, Nil: 0.06, Mitogen-Nil: 51.12)	0.01	NEG	DEF.NEG
QFT0674	GCLabs	2013	2013-06-08	SCR0487	NA	0	0	0	1	POS	POSITIVE(TB Ag-Nil: 5.30 , Nil: 0.03 , Mitogen-Nil: 11.99 )	5.3	POS	DEF.POS
QFT0675	GCLabs	2017	2017-08-30	SCR0488	NA	0	0	0	1	NEG	Negative(TB Ag-Nil: -0.05 , Nil: 0.09 , Mitogen-Nil: 40.40 )	-0.05	NEG	DEF.NEG
QFT0676	KNTA	2017	2017-05-15	SCR0489	NA	0	0	0	1	NEG	Negative(TB Ag-Nil: 0, Nil: 0.1, Mitogen-Nil: 13.62)	0	NEG	DEF.NEG
QFT0677	GCLabs	2016	2016-05-14	SCR0490	NA	0	0	0	1	POS	POSITIVE(TB Ag-Nil: 1.40 , Nil: 0.24 , Mitogen-Nil: 10.90 )	1.4	POS	DEF.POS
QFT0678	GCLabs	2017	2017-09-01	SCR0491	NA	0	0	0	1	POS	Positive(TB Ag-Nil: 3.29 , Nil: 0.08 , Mitogen-Nil: 45.26 )	3.29	POS	DEF.POS
QFT0679	InstHealthEnv	2016	2016-10-01	SCR0492	NA	0	1	1	1	NEG		NA	NA	NA
QFT0680	GCLabs	2017	2017-05-23	SCR0492	NA	0	0	1	2	NEG	Negative(TB Ag-Nil: -0.02 , Nil: 0.16 , Mitogen-Nil: 58.46 )	-0.02	NEG	DEF.NEG
QFT0681	GCLabs	2018	2018-03-02	SCR0493	NA	0	0	0	1	NEG	Negative(TB Ag-Nil: -0.01 , Nil: 0.07 , Mitogen-Nil: 57.18 )	-0.01	NEG	DEF.NEG
QFT0682	KNTA	2017	2017-05-15	SCR0494	NA	0	0	0	1	NEG	Negative(TB Ag-Nil: -0.02, Nil: 0.1, Mitogen-Nil: 13.8)	-0.02	NEG	DEF.NEG
QFT0683	GCLabs	2017	2017-12-19	SCR0495	NA	0	0	0	1	NEG	Negative(TB Ag-Nil: 0.00 , Nil: 0.06 , Mitogen-Nil: 52.09 )	0	NEG	DEF.NEG
QFT0684	KNTA	2017	2017-07-18	SCR0496	NA	0	0	0	1	NEG	Negative(TB Ag-Nil: 0.01, Nil: 0.3, Mitogen-Nil: 38.53)	0.01	NEG	DEF.NEG
QFT0685	KNTA	2017	2017-07-18	SCR0497	NA	0	0	0	1	POS	Positive(TB Ag-Nil: 0.54, Nil: 0.07, Mitogen-Nil: 40.18)	0.54	POS	BOD.POS
QFT0686	KNTA	2017	2017-07-18	SCR0498	NA	0	0	0	1	POS	Positive(TB Ag-Nil: 0.61, Nil: 0.09, Mitogen-Nil: 48.99)	0.61	POS	BOD.POS
QFT0687	KNTA	2017	2017-05-12	SCR0499	NA	0	0	0	1	NEG	Negative(TB Ag-Nil: 0.04, Nil: 0.12, Mitogen-Nil: 18.38)	0.04	NEG	DEF.NEG
QFT0688	GCLabs	2018	2018-04-06	SCR0500	NA	1	0	1	1	NEG	Negative(TB Ag-Nil: 0.04 , Nil: 0.12 , Mitogen-Nil: 47.74 )	0.04	NEG	DEF.NEG
QFT0689	GCLabs	2018	2018-06-08	SCR0500	NA	1	0	1	2	NEG	Negative(TB Ag-Nil: 0.15 , Nil: 0.14 , Mitogen-Nil: 37.86 )	0.15	NEG	DEF.NEG
QFT0690	KNTA	2017	2017-05-12	SCR0501	NA	0	0	0	1	NEG	Negative(TB Ag-Nil: 0.02, Nil: 0.11, Mitogen-Nil: 21.59)	0.02	NEG	DEF.NEG
QFT0691	GCLabs	2017	2017-08-29	SCR0502	NA	0	0	0	1	NEG	Negative(TB Ag-Nil: -0.01 , Nil: 0.06 , Mitogen-Nil: 51.58 )	-0.01	NEG	DEF.NEG
QFT0692	KNTA	2017	2017-05-10	SCR0503	NA	0	0	0	1	POS	Positive(TB Ag-Nil: 12.42, Nil: 0.1, Mitogen-Nil: 20.23)	12.42	POS	DEF.POS
QFT0693	KNTA	2017	2017-05-11	SCR0504	NA	0	0	0	1	POS	Positive(TB Ag-Nil: 3.12, Nil: 0.43, Mitogen-Nil: 23.61)	3.12	POS	DEF.POS
QFT0694	KNTA	2017	2017-07-18	SCR0505	NA	0	0	0	1	NEG	Negative(TB Ag-Nil: 0.02, Nil: 0.07, Mitogen-Nil: 41.99)	0.02	NEG	DEF.NEG
QFT0695	KNTA	2017	2017-07-18	SCR0506	NA	0	0	0	1	NEG	Negative(TB Ag-Nil: 0.01, Nil: 0.06, Mitogen-Nil: 41.99)	0.01	NEG	DEF.NEG
QFT0696	GCLabs	2017	2017-08-30	SCR0507	NA	0	0	0	1	NEG	Negative(TB Ag-Nil: -0.02 , Nil: 0.09 , Mitogen-Nil: 47.76 )	-0.02	NEG	DEF.NEG
QFT0697	GCLabs	2017	2017-10-10	SCR0508	NA	0	0	0	1	NEG	Negative(TB Ag-Nil: 0.04 , Nil: 0.06 , Mitogen-Nil: 45.38 )	0.04	NEG	DEF.NEG
QFT0698	InstHealthEnv	2016	2016-10-01	SCR0509	NA	0	1	1	1	NEG		NA	NA	NA
QFT0699	GCLabs	2017	2017-05-26	SCR0509	NA	0	0	1	2	NEG	Negative(TB Ag-Nil: 0.26 , Nil: 0.17 , Mitogen-Nil: 60.62 )	0.26	NEG	BOD.NEG
QFT0700	GCLabs	2017	2017-05-24	SCR0510	2	0	0	1	1	NEG	Negative(TB Ag-Nil: 0.04 , Nil: 0.47 , Mitogen-Nil: 56.48 )	0.04	NEG	DEF.NEG
QFT0701	GCLabs	2018	2018-04-26	SCR0510	2	0	0	1	2	NEG	Negative(TB Ag-Nil: 0.05 , Nil: 0.08 , Mitogen-Nil: 31.89 )	0.05	NEG	DEF.NEG
QFT0702	GCLabs	2017	2017-05-25	SCR0511	1	0	0	1	1	NEG	Negative(TB Ag-Nil: -0.01 , Nil: 0.09 , Mitogen-Nil: 53.28 )	-0.01	NEG	DEF.NEG
QFT0703	GCLabs	2018	2018-04-24	SCR0511	1	0	0	1	2	NEG	Negative(TB Ag-Nil: -0.02 , Nil: 0.06 , Mitogen-Nil: 33.96 )	-0.02	NEG	DEF.NEG
QFT0704	KNTA	2017	2017-07-18	SCR0512	NA	0	0	0	1	NEG	Negative(TB Ag-Nil: 0.02, Nil: 0.11, Mitogen-Nil: 42.08)	0.02	NEG	DEF.NEG
QFT0705	KNTA	2017	2017-07-19	SCR0513	NA	0	0	0	1	NEG	Negative(TB Ag-Nil: 0.01, Nil: 0.03, Mitogen-Nil: 41.84)	0.01	NEG	DEF.NEG
QFT0706	KNTA	2017	2017-07-19	SCR0514	NA	0	0	0	1	NEG	Negative(TB Ag-Nil: 0.01, Nil: 0.05, Mitogen-Nil: 41.84)	0.01	NEG	DEF.NEG
QFT0707	KNTA	2017	2017-07-24	SCR0515	NA	0	0	0	1	POS	Positive(TB Ag-Nil: 11.12, Nil: 0.01, Mitogen-Nil: 170.82)	11.12	POS	DEF.POS
QFT0708	GCLabs	2018	2018-05-29	SCR0516	NA	0	0	0	1	NEG	Negative(TB Ag-Nil: 0.02 , Nil: 0.07 , Mitogen-Nil: 42.45 )	0.02	NEG	DEF.NEG
QFT0709	GCLabs	2017	2017-05-25	SCR0517	NA	0	0	0	1	NEG	Negative(TB Ag-Nil: 0.00 , Nil: 0.08 , Mitogen-Nil: 53.29 )	0	NEG	DEF.NEG
QFT0710	KNTA	2017	2017-07-21	SCR0518	NA	0	0	0	1	NEG	Negative(TB Ag-Nil: 0.01, Nil: 0.03, Mitogen-Nil: 49.38)	0.01	NEG	DEF.NEG
QFT0711	KNTA	2017	2017-05-10	SCR0519	NA	0	0	0	1	NEG	Negative(TB Ag-Nil: 0.01, Nil: 0.11, Mitogen-Nil: 21.08)	0.01	NEG	DEF.NEG
QFT0712	KNTA	2017	2017-07-18	SCR0520	NA	0	0	0	1	NEG	Negative(TB Ag-Nil: 0.01, Nil: 0.06, Mitogen-Nil: 36.75)	0.01	NEG	DEF.NEG
QFT0713	InstHealthEnv	2016	2016-10-01	SCR0521	1	0	1	1	1	NEG		NA	NA	NA
QFT0714	GCLabs	2017	2017-05-23	SCR0521	1	0	0	1	2	NEG	Negative(TB Ag-Nil: 0.13 , Nil: 0.14 , Mitogen-Nil: 57.98 )	0.13	NEG	DEF.NEG
QFT0715	GCLabs	2018	2018-04-25	SCR0521	1	0	0	1	3	NEG	Negative(TB Ag-Nil: 0.11 , Nil: 0.05 , Mitogen-Nil: 33.53 )	0.11	NEG	DEF.NEG
QFT0716	KNTA	2017	2017-07-18	SCR0522	NA	0	0	0	1	POS	Positive(TB Ag-Nil: 3.11, Nil: 0.07, Mitogen-Nil: 38.53)	3.11	POS	DEF.POS
QFT0717	GCLabs	2016	2016-05-14	SCR0523	NA	0	0	0	1	POS	POSITIVE(TB Ag-Nil: 9.10 , Nil: 0.46 , Mitogen-Nil: 9.97 )	9.1	POS	DEF.POS
QFT0718	GCLabs	2017	2017-08-30	SCR0524	NA	0	0	0	1	NEG	Negative(TB Ag-Nil: -0.01 , Nil: 0.04 , Mitogen-Nil: 45.04 )	-0.01	NEG	DEF.NEG
QFT0719	GCLabs	2017	2017-07-19	SCR0525	NA	0	0	0	1	NEG	Negative(TB Ag-Nil: -0.02 , Nil: 0.05 , Mitogen-Nil: 43.10 )	-0.02	NEG	DEF.NEG
QFT0720	GCLabs	2017	2017-08-29	SCR0526	NA	0	0	0	1	NEG	Negative(TB Ag-Nil: 0.08 , Nil: 0.04 , Mitogen-Nil: 47.17 )	0.08	NEG	DEF.NEG
QFT0721	GCLabs	2017	2017-06-27	SCR0527	2	0	0	1	1	NEG	Negative(TB Ag-Nil: 0.04 , Nil: 0.04 , Mitogen-Nil: 35.15 )	0.04	NEG	DEF.NEG
QFT0722	GCLabs	2018	2018-04-25	SCR0527	2	0	0	1	2	NEG	Negative(TB Ag-Nil: 0.00 , Nil: 0.03 , Mitogen-Nil: 31.66 )	0	NEG	DEF.NEG
QFT0723	GCLabs	2017	2017-07-21	SCR0528	NA	0	0	0	1	NEG	Negative(TB Ag-Nil: -0.01 , Nil: 0.06 , Mitogen-Nil: 46.14 )	-0.01	NEG	DEF.NEG
QFT0724	GCLabs	2018	2018-01-16	SCR0529	NA	0	0	0	1	NEG	Negative(TB Ag-Nil: -0.02 , Nil: 0.25 , Mitogen-Nil: 51.03 )	-0.02	NEG	DEF.NEG
QFT0725	GCLabs	2017	2017-12-05	SCR0530	NA	0	0	0	1	NEG	Negative(TB Ag-Nil: 0.01 , Nil: 0.14 , Mitogen-Nil: 50.14 )	0.01	NEG	DEF.NEG
QFT0726	KNTA	2017	2017-07-20	SCR0531	NA	0	0	0	1	NEG	Negative(TB Ag-Nil: 0.01, Nil: 0.04, Mitogen-Nil: 37.85)	0.01	NEG	DEF.NEG
QFT0727	GCLabs	2017	2017-06-30	SCR0532	NA	0	0	0	1	NEG	Negative(TB Ag-Nil: -0.47 , Nil: 0.67 , Mitogen-Nil: 46.03 )	-0.47	NEG	DEF.NEG
QFT0728	GCLabs	2018	2018-01-31	SCR0533	NA	0	0	0	1	NEG	Negative(TB Ag-Nil: 0.00 , Nil: 0.14 , Mitogen-Nil: 50.81 )	0	NEG	DEF.NEG
QFT0729	KNTA	2017	2017-07-19	SCR0534	NA	0	0	0	1	NEG	Negative(TB Ag-Nil: 0.01, Nil: 0.04, Mitogen-Nil: 39.7)	0.01	NEG	DEF.NEG
QFT0730	KNTA	2017	2017-07-19	SCR0535	NA	0	0	0	1	POS	Positive(TB Ag-Nil: 1.64, Nil: 0.03, Mitogen-Nil: 39.7)	1.64	POS	DEF.POS
QFT0731	GCLabs	2017	2017-11-28	SCR0536	NA	0	0	0	1	NEG	Negative(TB Ag-Nil: -0.01 , Nil: 0.06 , Mitogen-Nil: 49.94 )	-0.01	NEG	DEF.NEG
QFT0732	KNTA	2017	2017-07-19	SCR0537	NA	0	0	0	1	NEG	Negative(TB Ag-Nil: 0.01, Nil: 0.12, Mitogen-Nil: 39.7)	0.01	NEG	DEF.NEG
QFT0733	GCLabs	2014	2014-04-19	SCR0538	NA	0	0	0	1	NEG	NEGATIVE(TB Ag-Nil: 0.01 , Nil: 0.05 , Mitogen-Nil: 7.33 )	0.01	NEG	DEF.NEG
QFT0734	GCLabs	2013	2013-06-08	SCR0539	2	0	0	1	1	NEG	NEGATIVE(TB Ag-Nil: 0.22, Nil: 0.03, Mitogen-Nil: 11.4)	0.22	NEG	BOD.NEG
QFT0735	GCLabs	2014	2014-04-19	SCR0539	2	0	0	1	2	NEG	NEGATIVE(TB Ag-Nil: 0.15 , Nil: 0.05 , Mitogen-Nil: 7.33 )	0.15	NEG	DEF.NEG
QFT0736	GCLabs	2015	2015-05-09	SCR0539	2	0	0	1	3	POS	POSITIVE(TB Ag-Nil: 0.41 , Nil: 0.09 , Mitogen-Nil: 16.67 )	0.41	POS	BOD.POS	Stable TB	NT	NT	unknown	unknown
QFT0737	GCLabs	2017	2017-11-27	SCR0540	NA	0	0	0	1	NEG	Negative(TB Ag-Nil: -0.01 , Nil: 0.05 , Mitogen-Nil: 11.54 )	-0.01	NEG	DEF.NEG
QFT0738	KNTA	2017	2017-07-18	SCR0541	NA	0	0	0	1	NEG	Negative(TB Ag-Nil: 0.1, Nil: 0.06, Mitogen-Nil: 39.99)	0.1	NEG	DEF.NEG
QFT0739	GCLabs	2016	2016-05-14	SCR0542	1	0	0	1	1	NEG	NEGATIVE(TB Ag-Nil: 0.04 , Nil: 0.16 , Mitogen-Nil: 10.59 )	0.04	NEG	DEF.NEG
QFT0740	GCLabs	2017	2017-05-24	SCR0542	1	0	0	1	2	NEG	Negative(TB Ag-Nil: 0.08 , Nil: 0.19 , Mitogen-Nil: 56.76 )	0.08	NEG	DEF.NEG
QFT0741	GCLabs	2018	2018-04-26	SCR0542	1	0	0	1	3	NEG	Negative(TB Ag-Nil: 0.10 , Nil: 0.24 , Mitogen-Nil: 30.40 )	0.1	NEG	DEF.NEG
QFT0742	KNTA	2017	2017-07-20	SCR0543	NA	0	0	0	1	NEG	Negative(TB Ag-Nil: 0.01, Nil: 0.06, Mitogen-Nil: 39.2)	0.01	NEG	DEF.NEG
QFT0743	GCLabs	2017	2017-06-27	SCR0544	NA	0	0	0	1	NEG	Negative(TB Ag-Nil: -0.02 , Nil: 0.08 , Mitogen-Nil: 38.72 )	-0.02	NEG	DEF.NEG
QFT0744	GCLabs	2017	2017-08-29	SCR0545	NA	0	0	0	1	NEG	Negative(TB Ag-Nil: -0.01 , Nil: 0.04 , Mitogen-Nil: 51.59 )	-0.01	NEG	DEF.NEG
QFT0745	GCLabs	2018	2018-05-08	SCR0546	NA	0	0	0	1	NEG	Negative(TB Ag-Nil: 0.00 , Nil: 0.09 , Mitogen-Nil: 71.99 )	0	NEG	DEF.NEG
QFT0746	InstHealthEnv	2016	2016-10-01	SCR0547	NA	0	1	1	1	NEG		NA	NA	NA
QFT0747	GCLabs	2018	2018-04-26	SCR0547	NA	0	0	1	2	NEG	Negative(TB Ag-Nil: 0.02 , Nil: 0.06 , Mitogen-Nil: 31.91 )	0.02	NEG	DEF.NEG
QFT0748	KNTA	2017	2017-05-12	SCR0548	NA	0	0	0	1	NEG	Negative(TB Ag-Nil: 0, Nil: 0.12, Mitogen-Nil: 30.32)	0	NEG	DEF.NEG
QFT0749	KNTA	2017	2017-05-12	SCR0549	NA	0	0	0	1	NEG	Negative(TB Ag-Nil: 0.05, Nil: 0.07, Mitogen-Nil: 32.09)	0.05	NEG	DEF.NEG
QFT0750	GCLabs	2013	2013-06-08	SCR0550	NA	0	0	0	1	NEG	NEGATIVE(TB Ag-Nil: 0.02 , Nil: 0.00 , Mitogen-Nil: 8.05 )	0.02	NEG	DEF.NEG
QFT0751	GCLabs	2014	2014-04-19	SCR0551	NA	0	0	0	1	NEG	NEGATIVE(TB Ag-Nil: -0.03 , Nil: 0.11 , Mitogen-Nil: 7.68 )	-0.03	NEG	DEF.NEG
QFT0752	GCLabs	2014	2014-04-19	SCR0552	1	0	0	1	1	NEG	NEGATIVE(TB Ag-Nil: 0.10, Nil: 0.03, Mitogen-Nil: 22.26)	0.1	NEG	DEF.NEG
QFT0753	GCLabs	2015	2015-05-09	SCR0552	1	0	0	1	2	NEG	NEGATIVE(TB Ag-Nil: 0.02 , Nil: 0.09 , Mitogen-Nil: 17.19 )	0.02	NEG	DEF.NEG
QFT0754	GCLabs	2016	2016-05-14	SCR0552	1	0	0	1	3	NEG	NEGATIVE(TB Ag-Nil: 0.12 , Nil: 0.04 , Mitogen-Nil: 10.86 )	0.12	NEG	DEF.NEG
QFT0755	GCLabs	2017	2017-05-24	SCR0552	1	0	0	1	4	NEG	Negative(TB Ag-Nil: 0.03 , Nil: 0.08 , Mitogen-Nil: 50.05 )	0.03	NEG	DEF.NEG
QFT0756	GCLabs	2018	2018-04-27	SCR0552	1	0	0	1	5	NEG	Negative(TB Ag-Nil: 0.03 , Nil: 0.06 , Mitogen-Nil: 28.53 )	0.03	NEG	DEF.NEG
QFT0757	InstHealthEnv	2016	2016-10-01	SCR0553	NA	0	1	0	1	NEG		NA	NA	NA
QFT0758	KNTA	2017	2017-05-10	SCR0554	NA	0	0	0	1	NEG	Negative(TB Ag-Nil: 0, Nil: 0.13, Mitogen-Nil: 18.81)	0	NEG	DEF.NEG
QFT0759	KNTA	2017	2017-07-19	SCR0555	NA	0	0	0	1	NEG	Negative(TB Ag-Nil: 0.01, Nil: 0.05, Mitogen-Nil: 43.83)	0.01	NEG	DEF.NEG
QFT0760	GCLabs	2017	2017-09-21	SCR0556	NA	0	0	0	1	POS	Positive(TB Ag-Nil: 0.91 , Nil: 0.15 , Mitogen-Nil: 43.46 )	0.91	POS	DEF.POS
QFT0761	GCLabs	2018	2018-01-17	SCR0557	NA	0	0	0	1	POS	Positive(TB Ag-Nil: 9.75 , Nil: 0.08 , Mitogen-Nil: 53.20 )	9.75	POS	DEF.POS
QFT0762	KNTA	2017	2017-07-18	SCR0558	NA	0	0	0	1	POS	Positive(TB Ag-Nil: 7.56, Nil: 0.22, Mitogen-Nil: 40.18)	7.56	POS	DEF.POS
QFT0763	InstHealthEnv	2016	2016-10-01	SCR0559	NA	0	1	0	1	NEG		NA	NA	NA
QFT0764	GCLabs	2017	2017-06-29	SCR0560	NA	0	0	0	1	POS	Positive(TB Ag-Nil: 4.61 , Nil: 0.05 , Mitogen-Nil: 42.43 )	4.61	POS	DEF.POS
QFT0765	InstHealthEnv	2016	2016-10-01	SCR0561	2	0	1	1	1	NEG		NA	NA	NA
QFT0766	GCLabs	2017	2017-05-23	SCR0561	2	0	0	1	2	NEG	Negative(TB Ag-Nil: 0.00 , Nil: 0.11 , Mitogen-Nil: 58.01 )	0	NEG	DEF.NEG
QFT0767	GCLabs	2018	2018-04-25	SCR0561	2	0	0	1	3	NEG	Negative(TB Ag-Nil: -0.01 , Nil: 0.07 , Mitogen-Nil: 31.62 )	-0.01	NEG	DEF.NEG
QFT0768	GCLabs	2013	2013-06-08	SCR0562	1	0	0	1	1	NEG	NEGATIVE(TB Ag-Nil: 0.05 , Nil: 0.00 , Mitogen-Nil: 8.36 )	0.05	NEG	DEF.NEG
QFT0769	GCLabs	2016	2016-02-20	SCR0562	1	0	0	1	2	NEG	NEGATIVE(TB Ag-Nil: -0.04 , Nil: 0.08 , Mitogen-Nil: 11.15 )	-0.04	NEG	DEF.NEG
QFT0770	GCLabs	2017	2017-05-24	SCR0562	1	0	0	1	3	NEG	Negative(TB Ag-Nil: 0.08 , Nil: 0.11 , Mitogen-Nil: 50.02 )	0.08	NEG	DEF.NEG
QFT0771	GCLabs	2018	2018-04-24	SCR0562	1	0	0	1	4	NEG	Negative(TB Ag-Nil: 0.00 , Nil: 0.06 , Mitogen-Nil: 33.96 )	0	NEG	DEF.NEG
QFT0772	KNTA	2017	2017-05-12	SCR0563	NA	0	0	0	1	NEG	Negative(TB Ag-Nil: 0.01, Nil: 0.12, Mitogen-Nil: 21.06)	0.01	NEG	DEF.NEG
QFT0773	KNTA	2017	2017-05-15	SCR0564	NA	0	0	0	1	NEG	Negative(TB Ag-Nil: 0.02, Nil: 0.1, Mitogen-Nil: 13.71)	0.02	NEG	DEF.NEG
QFT0774	InstHealthEnv	2016	2016-10-01	SCR0565	1	0	1	1	1	NEG		NA	NA	NA
QFT0775	GCLabs	2017	2017-05-23	SCR0565	1	0	0	1	2	NEG	Negative(TB Ag-Nil: 0.00 , Nil: 0.22 , Mitogen-Nil: 57.55 )	0	NEG	DEF.NEG
QFT0776	GCLabs	2018	2018-04-24	SCR0565	1	0	0	1	3	NEG	Negative(TB Ag-Nil: -0.02 , Nil: 0.08 , Mitogen-Nil: 33.94 )	-0.02	NEG	DEF.NEG
QFT0777	GCLabs	2018	2018-02-08	SCR0566	NA	1	0	1	1	NEG	Negative(TB Ag-Nil: -0.05 , Nil: 0.13 , Mitogen-Nil: 53.20 )	-0.05	NEG	DEF.NEG
QFT0778	GCLabs	2018	2018-03-29	SCR0566	NA	1	0	1	2	NEG	Negative(TB Ag-Nil: -0.08 , Nil: 0.23 , Mitogen-Nil: 50.55 )	-0.08	NEG	DEF.NEG
QFT0779	GCLabs	2015	2015-05-09	SCR0567	2	0	0	1	1	NEG	NEGATIVE(TB Ag-Nil: 0.00 , Nil: 0.13 , Mitogen-Nil: 17.22 )	0	NEG	DEF.NEG
QFT0780	GCLabs	2016	2016-05-14	SCR0567	2	0	0	1	2	NEG	NEGATIVE(TB Ag-Nil: 0.25 , Nil: 0.57 , Mitogen-Nil: 10.13 )	0.25	NEG	BOD.NEG
QFT0781	GCLabs	2017	2017-05-24	SCR0567	2	0	0	1	3	NEG	Negative(TB Ag-Nil: -0.02 , Nil: 0.13 , Mitogen-Nil: 56.82 )	-0.02	NEG	DEF.NEG
QFT0782	GCLabs	2017	2017-07-19	SCR0568	NA	0	0	0	1	NEG	Negative(TB Ag-Nil: 0.00 , Nil: 0.03 , Mitogen-Nil: 43.12 )	0	NEG	DEF.NEG
QFT0783	KNTA	2017	2017-07-19	SCR0569	NA	0	0	0	1	NEG	Negative(TB Ag-Nil: 0.01, Nil: 0.08, Mitogen-Nil: 39.87)	0.01	NEG	DEF.NEG
QFT0784	GCLabs	2017	2017-07-25	SCR0570	NA	0	0	0	1	NEG	Negative(TB Ag-Nil: 0.00 , Nil: 0.05 , Mitogen-Nil: 45.88 )	0	NEG	DEF.NEG
QFT0785	KNTA	2017	2017-05-12	SCR0571	NA	0	0	0	1	NEG	Negative(TB Ag-Nil: -0.04, Nil: 0.2, Mitogen-Nil: 32.13)	-0.04	NEG	DEF.NEG
QFT0786	GCLabs	2017	2017-05-24	SCR0572	2	0	0	1	1	NEG	Negative(TB Ag-Nil: 0.01 , Nil: 0.09 , Mitogen-Nil: 50.04 )	0.01	NEG	DEF.NEG
QFT0787	GCLabs	2018	2018-04-27	SCR0572	2	0	0	1	2	NEG	Negative(TB Ag-Nil: 0.00 , Nil: 0.06 , Mitogen-Nil: 28.53 )	0	NEG	DEF.NEG
QFT0788	GCLabs	2017	2017-08-29	SCR0573	NA	0	0	0	1	NEG	Negative(TB Ag-Nil: -0.01 , Nil: 0.06 , Mitogen-Nil: 51.18 )	-0.01	NEG	DEF.NEG
QFT0789	GCLabs	2018	2018-02-05	SCR0574	NA	0	0	0	1	NEG	Negative(TB Ag-Nil: 0.04 , Nil: 0.12 , Mitogen-Nil: 59.53 )	0.04	NEG	DEF.NEG
QFT0790	KNTA	2017	2017-05-10	SCR0575	NA	0	0	0	1	NEG	Negative(TB Ag-Nil: 0.07, Nil: 0.09, Mitogen-Nil: 20.26)	0.07	NEG	DEF.NEG
QFT0791	KNTA	2017	2017-07-19	SCR0576	NA	0	0	0	1	NEG	Negative(TB Ag-Nil: 0.01, Nil: 0.14, Mitogen-Nil: 41.84)	0.01	NEG	DEF.NEG
QFT0792	KNTA	2017	2017-05-10	SCR0577	NA	0	0	0	1	NEG	Negative(TB Ag-Nil: -0.01, Nil: 0.08, Mitogen-Nil: 22.16)	-0.01	NEG	DEF.NEG
QFT0793	GCLabs	2017	2017-08-17	SCR0578	1	0	0	1	1	NEG	Negative(TB Ag-Nil: 0.04 , Nil: 0.06 , Mitogen-Nil: 52.43 )	0.04	NEG	DEF.NEG
QFT0794	GCLabs	2018	2018-04-25	SCR0578	1	0	0	1	2	NEG	Negative(TB Ag-Nil: 0.06 , Nil: 0.05 , Mitogen-Nil: 31.64 )	0.06	NEG	DEF.NEG
QFT0795	GCLabs	2017	2017-08-23	SCR0579	NA	0	0	0	1	NEG	Negative(TB Ag-Nil: 0.00 , Nil: 0.07 , Mitogen-Nil: 50.53 )	0	NEG	DEF.NEG
QFT0796	GCLabs	2017	2017-08-29	SCR0580	NA	0	0	0	1	NEG	Negative(TB Ag-Nil: 0.00 , Nil: 0.04 , Mitogen-Nil: 51.20 )	0	NEG	DEF.NEG
QFT0797	GCLabs	2018	2018-02-06	SCR0581	NA	1	0	1	1	NEG	Negative(TB Ag-Nil: 0.05 , Nil: 0.09 , Mitogen-Nil: 53.37 )	0.05	NEG	DEF.NEG
QFT0798	GCLabs	2018	2018-03-27	SCR0581	NA	1	0	1	2	NEG	Negative(TB Ag-Nil: -0.02 , Nil: 0.11 , Mitogen-Nil: 44.91 )	-0.02	NEG	DEF.NEG
QFT0799	GCLabs	2017	2017-06-29	SCR0582	NA	0	0	0	1	POS	Positive(TB Ag-Nil: 0.83 , Nil: 0.23 , Mitogen-Nil: 43.53 )	0.83	POS	DEF.POS
QFT0800	KNTA	2017	2017-05-11	SCR0583	NA	0	0	0	1	NEG	Negative(TB Ag-Nil: -0.01, Nil: 0.09, Mitogen-Nil: 15.68)	-0.01	NEG	DEF.NEG
QFT0801	GCLabs	2015	2015-05-09	SCR0584	NA	0	0	0	1	NEG	NEGATIVE(TB Ag-Nil: 0.02 , Nil: 0.12 , Mitogen-Nil: 16.15 )	0.02	NEG	DEF.NEG
QFT0802	GCLabs	2017	2017-06-28	SCR0585	NA	0	0	0	1	POS	Positive(TB Ag-Nil: 0.42 , Nil: 0.10 , Mitogen-Nil: 40.42 )	0.42	POS	BOD.POS
QFT0803	GCLabs	2017	2017-05-26	SCR0586	NA	0	0	0	1	NEG	Negative(TB Ag-Nil: -0.01 , Nil: 0.12 , Mitogen-Nil: 59.65 )	-0.01	NEG	DEF.NEG
QFT0804	InstHealthEnv	2016	2016-10-01	SCR0587	2	0	1	1	1	NEG		NA	NA	NA
QFT0805	GCLabs	2017	2017-05-24	SCR0587	2	0	0	1	2	NEG	Negative(TB Ag-Nil: 0.11 , Nil: 0.09 , Mitogen-Nil: 48.60 )	0.11	NEG	DEF.NEG
QFT0806	GCLabs	2018	2018-04-24	SCR0587	2	0	0	1	3	NEG	Negative(TB Ag-Nil: 0.00 , Nil: 0.05 , Mitogen-Nil: 38.64 )	0	NEG	DEF.NEG
QFT0807	GCLabs	2016	2016-05-14	SCR0588	1	0	0	1	1	NEG	NEGATIVE(TB Ag-Nil: -0.11 , Nil: 0.11 , Mitogen-Nil: 9.31 )	-0.11	NEG	DEF.NEG
QFT0808	GCLabs	2017	2017-05-26	SCR0588	1	0	0	1	2	NEG	Negative(TB Ag-Nil: 0.01 , Nil: 0.08 , Mitogen-Nil: 60.71 )	0.01	NEG	DEF.NEG
QFT0809	GCLabs	2018	2018-05-03	SCR0588	1	0	0	1	3	NEG	Negative(TB Ag-Nil: -0.01 , Nil: 0.04 , Mitogen-Nil: 28.02 )	-0.01	NEG	DEF.NEG
QFT0810	GCLabs	2018	2018-06-08	SCR0589	NA	0	0	0	1	POS	Positive(TB Ag-Nil: 4.82 , Nil: 0.28 , Mitogen-Nil: 40.20 )	4.82	POS	DEF.POS
QFT0811	GCLabs	2017	2017-06-27	SCR0590	NA	0	0	0	1	NEG	Negative(TB Ag-Nil: -0.02 , Nil: 0.06 , Mitogen-Nil: 38.74 )	-0.02	NEG	DEF.NEG
QFT0812	GCLabs	2017	2017-06-29	SCR0591	NA	0	0	0	1	NEG	Negative(TB Ag-Nil: -0.01 , Nil: 0.04 , Mitogen-Nil: 43.72 )	-0.01	NEG	DEF.NEG
QFT0813	GCLabs	2017	2017-05-25	SCR0592	1	0	0	1	1	NEG	Negative(TB Ag-Nil: 0.01 , Nil: 0.18 , Mitogen-Nil: 47.11 )	0.01	NEG	DEF.NEG
QFT0814	GCLabs	2018	2018-04-24	SCR0592	1	0	0	1	2	NEG	Negative(TB Ag-Nil: -0.01 , Nil: 0.09 , Mitogen-Nil: 33.16 )	-0.01	NEG	DEF.NEG
QFT0815	KNTA	2017	2017-07-18	SCR0593	NA	0	0	0	1	NEG	Negative(TB Ag-Nil: 0.01, Nil: 0.07, Mitogen-Nil: 48.99)	0.01	NEG	DEF.NEG
QFT0816	InstHealthEnv	2016	2016-10-01	SCR0594	NA	0	1	0	1	NEG		NA	NA	NA
QFT0817	GCLabs	2015	2015-05-09	SCR0595	NA	0	0	0	1	POS	POSITIVE(TB Ag-Nil: 1.11 , Nil: 0.07 , Mitogen-Nil: 15.70 )	1.11	POS	DEF.POS
QFT0818	GCLabs	2016	2016-05-14	SCR0596	NA	0	0	0	1	NEG	NEGATIVE(TB Ag-Nil: 0.09 , Nil: 0.04 , Mitogen-Nil: 11.48 )	0.09	NEG	DEF.NEG
QFT0819	GCLabs	2018	2018-04-23	SCR0597	NA	0	0	0	1	POS	Positive(TB Ag-Nil: 0.42 , Nil: 0.08 , Mitogen-Nil: 40.13 )	0.42	POS	BOD.POS
QFT0820	GCLabs	2017	2017-08-18	SCR0598	NA	0	0	0	1	NEG	Negative(TB Ag-Nil: 0.02 , Nil: 0.05 , Mitogen-Nil: 62.05 )	0.02	NEG	DEF.NEG
QFT0821	KNTA	2017	2017-07-19	SCR0599	NA	0	0	0	1	NEG	Negative(TB Ag-Nil: 0.17, Nil: 0.06, Mitogen-Nil: 41.84)	0.17	NEG	DEF.NEG
QFT0822	KNTA	2017	2017-05-12	SCR0600	NA	0	0	0	1	NEG	Negative(TB Ag-Nil: -0.05, Nil: 0.15, Mitogen-Nil: 18.16)	-0.05	NEG	DEF.NEG
QFT0823	KNTA	2017	2017-07-18	SCR0601	NA	0	0	0	1	POS	Positive(TB Ag-Nil: 1.88, Nil: 0.09, Mitogen-Nil: 40.18)	1.88	POS	DEF.POS
QFT0824	InstHealthEnv	2016	2016-10-01	SCR0602	2	0	1	1	1	NEG		NA	NA	NA
QFT0825	GCLabs	2017	2017-05-23	SCR0602	2	0	0	1	2	NEG	Negative(TB Ag-Nil: 0.00 , Nil: 0.12 , Mitogen-Nil: 56.61 )	0	NEG	DEF.NEG
QFT0826	GCLabs	2018	2018-05-03	SCR0602	2	0	0	1	3	NEG	Negative(TB Ag-Nil: 0.01 , Nil: 0.03 , Mitogen-Nil: 28.03 )	0.01	NEG	DEF.NEG
QFT0827	GCLabs	2013	2013-06-08	SCR0603	NA	0	0	0	1	NEG	NEGATIVE(TB Ag-Nil: 0.16 , Nil: 0.00 , Mitogen-Nil: 11.62 )	0.16	NEG	DEF.NEG
QFT0828	GCLabs	2017	2017-11-15	SCR0604	NA	0	0	0	1	NEG	Negative(TB Ag-Nil: 0.00 , Nil: 0.08 , Mitogen-Nil: 52.82 )	0	NEG	DEF.NEG
QFT0829	KNTA	2017	2017-07-20	SCR0605	NA	0	0	0	1	NEG	Negative(TB Ag-Nil: 0.11, Nil: 0.68, Mitogen-Nil: 56.23)	0.11	NEG	DEF.NEG
QFT0830	GCLabs	2017	2017-05-17	SCR0606	NA	0	0	0	1	NEG	Negative(TB Ag-Nil: 0.00 , Nil: 0.06 , Mitogen-Nil: 47.72 )	0	NEG	DEF.NEG
QFT0831	InstHealthEnv	2016	2016-10-01	SCR0607	2	0	1	1	1	NEG		NA	NA	NA
QFT0832	GCLabs	2017	2017-01-28	SCR0607	2	0	0	1	2	NEG	Negative(TB Ag-Nil: 0.00 , Nil: 0.08 , Mitogen-Nil: 57.27 )	0	NEG	DEF.NEG
QFT0833	GCLabs	2018	2018-04-25	SCR0607	2	0	0	1	3	NEG	Negative(TB Ag-Nil: -0.04 , Nil: 0.13 , Mitogen-Nil: 31.56 )	-0.04	NEG	DEF.NEG
QFT0834	GCLabs	2013	2013-06-08	SCR0608	NA	0	0	0	1	NEG	NEGATIVE(TB Ag-Nil: 0.03, Nil: 0.03, Mitogen-Nil: 10.67)	0.03	NEG	DEF.NEG
QFT0835	GCLabs	2013	2013-06-08	SCR0609	NA	0	0	0	1	POS	POSITIVE(TB Ag-Nil: 2.75 , Nil: 0.09 , Mitogen-Nil: 10.27 )	2.75	POS	DEF.POS
QFT0836	GCLabs	2017	2017-11-28	SCR0610	NA	0	0	0	1	NEG	Negative(TB Ag-Nil: 0.00 , Nil: 0.06 , Mitogen-Nil: 49.94 )	0	NEG	DEF.NEG
QFT0837	KNTA	2017	2017-07-18	SCR0611	NA	0	0	0	1	POS	Positive(TB Ag-Nil: 8.67, Nil: 0.09, Mitogen-Nil: 42.08)	8.67	POS	DEF.POS
QFT0838	KNTA	2017	2017-07-20	SCR0612	NA	0	0	0	1	NEG	Negative(TB Ag-Nil: 0.01, Nil: 0.05, Mitogen-Nil: 39.2)	0.01	NEG	DEF.NEG
QFT0839	GCLabs	2017	2017-06-27	SCR0613	NA	0	0	0	1	NEG	Negative(TB Ag-Nil: -0.02 , Nil: 0.06 , Mitogen-Nil: 36.51 )	-0.02	NEG	DEF.NEG
QFT0840	KNTA	2017	2017-07-24	SCR0614	NA	0	0	0	1	POS	Positive(TB Ag-Nil: 19.92, Nil: 0.03, Mitogen-Nil: 170.82)	19.92	POS	DEF.POS
QFT0841	GCLabs	2017	2017-11-09	SCR0615	NA	0	0	0	1	NEG	Negative(TB Ag-Nil: 0.00 , Nil: 0.05 , Mitogen-Nil: 48.83 )	0	NEG	DEF.NEG
QFT0842	GCLabs	2017	2017-12-21	SCR0616	NA	0	0	0	1	NEG	Negative(TB Ag-Nil: 0.01 , Nil: 0.07 , Mitogen-Nil: 50.82 )	0.01	NEG	DEF.NEG
QFT0843	KNTA	2017	2017-07-20	SCR0617	NA	0	0	0	1	NEG	Negative(TB Ag-Nil: 0.09, Nil: 0.03, Mitogen-Nil: 56.23)	0.09	NEG	DEF.NEG
QFT0844	GCLabs	2017	2017-05-26	SCR0618	2	0	0	1	1	NEG	Negative(TB Ag-Nil: 0.02 , Nil: 0.12 , Mitogen-Nil: 60.67 )	0.02	NEG	DEF.NEG
QFT0845	GCLabs	2018	2018-04-26	SCR0618	2	0	0	1	2	NEG	Negative(TB Ag-Nil: 0.01 , Nil: 0.04 , Mitogen-Nil: 32.62 )	0.01	NEG	DEF.NEG
QFT0846	KNTA	2017	2017-05-10	SCR0619	NA	0	0	0	1	NEG	Negative(TB Ag-Nil: 0, Nil: 0.11, Mitogen-Nil: 19.09)	0	NEG	DEF.NEG
QFT0847	KNTA	2017	2017-07-21	SCR0620	NA	0	0	0	1	NEG	Negative(TB Ag-Nil: 0.07, Nil: 0.08, Mitogen-Nil: 30.77)	0.07	NEG	DEF.NEG
QFT0848	KNTA	2017	2017-07-24	SCR0621	NA	0	0	0	1	POS	Positive(TB Ag-Nil: 2.42, Nil: 0.12, Mitogen-Nil: 170.82)	2.42	POS	DEF.POS
QFT0849	GCLabs	2013	2013-06-08	SCR0622	2	0	0	1	1	NEG	NEGATIVE(TB Ag-Nil: 0.15 , Nil: 0.03 , Mitogen-Nil: 11.43 )	0.15	NEG	DEF.NEG
QFT0850	GCLabs	2014	2014-04-19	SCR0622	2	0	0	1	2	NEG	NEGATIVE(TB Ag-Nil: 0.18 , Nil: 0.03 , Mitogen-Nil: 8.41 )	0.18	NEG	DEF.NEG
QFT0851	GCLabs	2015	2015-05-09	SCR0622	2	0	0	1	3	NEG	NEGATIVE(TB Ag-Nil: 0.29 , Nil: 0.07 , Mitogen-Nil: 16.46 )	0.29	NEG	BOD.NEG
QFT0852	GCLabs	2017	2017-05-26	SCR0622	2	0	0	1	4	POS	Positive(TB Ag-Nil: 0.70 , Nil: 0.37 , Mitogen-Nil: 60.42 )	0.7	POS	DEF.POS	Not remarkable	NT	NT	LTBI	LTBI	INH, B6 Complete
QFT0853	GCLabs	2017	2017-06-30	SCR0623	NA	0	0	0	1	NEG	Negative(TB Ag-Nil: -0.06 , Nil: 0.16 , Mitogen-Nil: 42.75 )	-0.06	NEG	DEF.NEG
QFT0854	GCLabs	2017	2017-06-29	SCR0624	NA	0	0	0	1	POS	Positive(TB Ag-Nil: 2.73 , Nil: 0.19 , Mitogen-Nil: 39.83 )	2.73	POS	DEF.POS
QFT0855	KNTA	2017	2017-07-18	SCR0625	NA	0	0	0	1	NEG	Negative(TB Ag-Nil: 0.03, Nil: 0.06, Mitogen-Nil: 38.53)	0.03	NEG	DEF.NEG
QFT0856	GCLabs	2017	2017-08-30	SCR0626	NA	0	0	0	1	NEG	Negative(TB Ag-Nil: 0.18 , Nil: 0.06 , Mitogen-Nil: 40.43 )	0.18	NEG	DEF.NEG
QFT0857	GCLabs	2017	2017-05-22	SCR0627	4	0	0	1	1	NEG	Negative(TB Ag-Nil: 0.15 , Nil: 0.10 , Mitogen-Nil: 58.82 )	0.15	NEG	DEF.NEG
QFT0858	GCLabs	2018	2018-04-27	SCR0627	4	0	0	1	2	NEG	Negative(TB Ag-Nil: 0.29 , Nil: 0.06 , Mitogen-Nil: 28.53 )	0.29	NEG	BOD.NEG
QFT0859	GCLabs	2017	2017-04-25	SCR0628	2	0	0	1	1	NEG	Negative(TB Ag-Nil: 0.00 , Nil: 0.07 , Mitogen-Nil: 50.93 )	0	NEG	DEF.NEG
QFT0860	GCLabs	2018	2018-04-27	SCR0628	2	0	0	1	2	NEG	Negative(TB Ag-Nil: 0.06 , Nil: 0.05 , Mitogen-Nil: 28.54 )	0.06	NEG	DEF.NEG
QFT0861	GCLabs	2017	2017-09-20	SCR0629	NA	0	0	0	1	NEG	Negative(TB Ag-Nil: 0.00 , Nil: 0.08 , Mitogen-Nil: 43.06 )	0	NEG	DEF.NEG
QFT0862	KNTA	2017	2017-05-15	SCR0630	NA	0	0	0	1	NEG	Negative(TB Ag-Nil: 0, Nil: 0.08, Mitogen-Nil: 19.52)	0	NEG	DEF.NEG
QFT0863	GCLabs	2018	2018-06-08	SCR0631	NA	0	0	0	1	NEG	Negative(TB Ag-Nil: -0.02 , Nil: 0.05 , Mitogen-Nil: 40.43 )	-0.02	NEG	DEF.NEG
QFT0864	KNTA	2017	2017-07-19	SCR0632	NA	0	0	0	1	NEG	Negative(TB Ag-Nil: 0.01, Nil: 0.06, Mitogen-Nil: 43.83)	0.01	NEG	DEF.NEG
QFT0865	GCLabs	2017	2017-08-30	SCR0633	NA	0	0	0	1	NEG	Negative(TB Ag-Nil: -0.01 , Nil: 0.03 , Mitogen-Nil: 40.46 )	-0.01	NEG	DEF.NEG
QFT0866	GCLabs	2017	2017-07-20	SCR0634	NA	0	0	0	1	POS	Positive(TB Ag-Nil: 2.56 , Nil: 0.15 , Mitogen-Nil: 41.23 )	2.56	POS	DEF.POS
QFT0867	GCLabs	2017	2017-07-05	SCR0635	NA	0	0	0	1	NEG	Negative(TB Ag-Nil: 0.00 , Nil: 0.07 , Mitogen-Nil: 42.51 )	0	NEG	DEF.NEG
QFT0868	KNTA	2017	2017-05-10	SCR0636	NA	0	0	0	1	NEG	Negative(TB Ag-Nil: -0.03, Nil: 0.14, Mitogen-Nil: 19.66)	-0.03	NEG	DEF.NEG
QFT0869	GCLabs	2018	2018-06-08	SCR0637	NA	0	0	0	1	NEG	Negative(TB Ag-Nil: 0.03 , Nil: 0.05 , Mitogen-Nil: 37.94 )	0.03	NEG	DEF.NEG
QFT0870	KNTA	2017	2017-05-15	SCR0638	NA	0	0	0	1	NEG	Negative(TB Ag-Nil: -0.03, Nil: 0.12, Mitogen-Nil: 14.11)	-0.03	NEG	DEF.NEG
QFT0871	InstHealthEnv	2016	2016-10-01	SCR0639	NA	0	1	0	1	NEG		NA	NA	NA
QFT0872	InstHealthEnv	2016	2016-10-01	SCR0640	NA	0	1	1	1	NEG		NA	NA	NA
QFT0873	GCLabs	2017	2017-01-28	SCR0640	NA	0	0	1	2	POS	Positive(TB Ag-Nil: 1.04 , Nil: 0.23 , Mitogen-Nil: 70.52 )	1.04	POS	DEF.POS
QFT0874	GCLabs	2017	2017-07-27	SCR0641	NA	0	0	0	1	NEG	Negative(TB Ag-Nil: 0.04 , Nil: 0.06 , Mitogen-Nil: 43.88 )	0.04	NEG	DEF.NEG
QFT0875	GCLabs	2017	2017-05-23	SCR0642	1	0	0	1	1	NEG	Negative(TB Ag-Nil: 0.00 , Nil: 0.10 , Mitogen-Nil: 57.67 )	0	NEG	DEF.NEG
QFT0876	GCLabs	2018	2018-04-25	SCR0642	1	0	0	1	2	NEG	Negative(TB Ag-Nil: -0.01 , Nil: 0.04 , Mitogen-Nil: 33.53 )	-0.01	NEG	DEF.NEG
QFT0877	GCLabs	2016	2016-05-14	SCR0643	1	0	0	1	1	NEG	NEGATIVE(TB Ag-Nil: 0.00 , Nil: 0.13 , Mitogen-Nil: 10.89 )	0	NEG	DEF.NEG
QFT0878	GCLabs	2017	2017-05-30	SCR0643	1	0	0	1	2	NEG	Negative(TB Ag-Nil: -0.01 , Nil: 0.06 , Mitogen-Nil: 45.02 )	-0.01	NEG	DEF.NEG
QFT0879	GCLabs	2018	2018-04-24	SCR0643	1	0	0	1	3	NEG	Negative(TB Ag-Nil: 0.00 , Nil: 0.03 , Mitogen-Nil: 33.22 )	0	NEG	DEF.NEG
QFT0880	KNTA	2017	2017-07-19	SCR0644	NA	0	0	0	1	NEG	Negative(TB Ag-Nil: 0.01, Nil: 0.07, Mitogen-Nil: 41.84)	0.01	NEG	DEF.NEG
QFT0881	KNTA	2017	2017-05-15	SCR0645	NA	0	0	0	1	NEG	Negative(TB Ag-Nil: -0.02, Nil: 0.12, Mitogen-Nil: 13.78)	-0.02	NEG	DEF.NEG
QFT0882	GCLabs	2013	2013-06-08	SCR0646	NA	0	0	0	1	NEG	NEGATIVE(TB Ag-Nil: -0.03 , Nil: 0.03 ,Mitogen-Nil: 6.38 )	-0.03	NEG	DEF.NEG
QFT0883	GCLabs	2017	2017-10-27	SCR0647	NA	0	0	0	1	NEG	Negative(TB Ag-Nil: 0.02 , Nil: 0.13 , Mitogen-Nil: 48.78 )	0.02	NEG	DEF.NEG
QFT0884	GCLabs	2017	2017-05-23	SCR0648	2	0	0	1	1	NEG	Negative(TB Ag-Nil: 0.02 , Nil: 0.09 , Mitogen-Nil: 57.68 )	0.02	NEG	DEF.NEG
QFT0885	GCLabs	2018	2018-04-24	SCR0648	2	0	0	1	2	NEG	Negative(TB Ag-Nil: -0.01 , Nil: 0.06 , Mitogen-Nil: 33.87 )	-0.01	NEG	DEF.NEG
QFT0886	KNTA	2017	2017-07-18	SCR0649	NA	0	0	0	1	NEG	Negative(TB Ag-Nil: 0.01, Nil: 0.11, Mitogen-Nil: 40.18)	0.01	NEG	DEF.NEG
QFT0887	KNTA	2017	2017-07-19	SCR0650	NA	0	0	0	1	NEG	Negative(TB Ag-Nil: 0.01, Nil: 0.05, Mitogen-Nil: 41.84)	0.01	NEG	DEF.NEG
QFT0888	KNTA	2017	2017-05-10	SCR0651	NA	0	0	0	1	POS	Positive(TB Ag-Nil: 3.89, Nil: 0.09, Mitogen-Nil: 22.47)	3.89	POS	DEF.POS
QFT0889	GCLabs	2016	2016-05-14	SCR0652	3	0	0	1	1	NEG	NEGATIVE(TB Ag-Nil: 0.00 , Nil: 0.06 , Mitogen-Nil: 11.70 )	0	NEG	DEF.NEG
QFT0890	GCLabs	2017	2017-05-23	SCR0652	3	0	0	1	2	NEG	Negative(TB Ag-Nil: -0.01 , Nil: 0.10 , Mitogen-Nil: 58.01 )	-0.01	NEG	DEF.NEG
QFT0891	GCLabs	2018	2018-02-05	SCR0653	NA	0	0	0	1	POS	Positive(TB Ag-Nil: 56.01 , Nil: 0.14 , Mitogen-Nil: 56.01 )	56.01	POS	DEF.POS
QFT0892	GCLabs	2017	2017-05-25	SCR0654	NA	0	0	0	1	POS	Positive(TB Ag-Nil: 0.43 , Nil: 0.07 , Mitogen-Nil: 53.30 )	0.43	POS	BOD.POS
QFT0893	KNTA	2017	2017-05-11	SCR0655	NA	0	0	0	1	NEG	Negative(TB Ag-Nil: 0.01, Nil: 0.07, Mitogen-Nil: 15.89)	0.01	NEG	DEF.NEG
QFT0894	GCLabs	2017	2017-05-25	SCR0656	NA	0	0	0	1	NEG	Negative(TB Ag-Nil: -0.04 , Nil: 0.25 , Mitogen-Nil: 53.12 )	-0.04	NEG	DEF.NEG
QFT0895	KNTA	2017	2017-07-19	SCR0657	NA	0	0	0	1	NEG	Negative(TB Ag-Nil: 0.03, Nil: 0.06, Mitogen-Nil: 41.84)	0.03	NEG	DEF.NEG
QFT0896	GCLabs	2017	2017-06-28	SCR0658	NA	0	0	0	1	NEG	Negative(TB Ag-Nil: 0.00 , Nil: 0.05 , Mitogen-Nil: 40.47 )	0	NEG	DEF.NEG
QFT0897	GCLabs	2015	2015-05-09	SCR0659	NA	0	0	0	1	NEG	NEGATIVE(TB Ag-Nil: 0.04 , Nil: 0.08 , Mitogen-Nil: 16.44 )	0.04	NEG	DEF.NEG
QFT0898	KNTA	2017	2017-07-19	SCR0660	NA	0	0	0	1	NEG	Negative(TB Ag-Nil: 0.01, Nil: 0.05, Mitogen-Nil: 43.83)	0.01	NEG	DEF.NEG
QFT0899	KNTA	2017	2017-07-21	SCR0661	NA	0	0	0	1	NEG	Negative(TB Ag-Nil: 0.01, Nil: 0.07, Mitogen-Nil: 42.43)	0.01	NEG	DEF.NEG
QFT0900	GCLabs	2018	2018-05-02	SCR0662	NA	0	0	0	1	NEG	Negative(TB Ag-Nil: -0.01 , Nil: 0.05 , Mitogen-Nil: 33.56 )	-0.01	NEG	DEF.NEG
QFT0901	GCLabs	2017	2017-07-18	SCR0663	NA	0	0	0	1	NEG	Negative(TB Ag-Nil: 0.00 , Nil: 0.04 , Mitogen-Nil: 41.55 )	0	NEG	DEF.NEG
QFT0902	GCLabs	2017	2017-11-07	SCR0664	NA	0	0	0	1	NEG	Negative(TB Ag-Nil: 0.00 , Nil: 0.06 , Mitogen-Nil: 49.79 )	0	NEG	DEF.NEG
QFT0903	GCLabs	2015	2015-05-09	SCR0665	1	0	0	1	1	NEG	NEGATIVE(TB Ag-Nil: 0.02 , Nil: 0.12 , Mitogen-Nil: 16.97 )	0.02	NEG	DEF.NEG
QFT0904	GCLabs	2016	2016-05-14	SCR0665	1	0	0	1	2	NEG	NEGATIVE(TB Ag-Nil: 0.00 , Nil: 0.08 , Mitogen-Nil: 11.44 )	0	NEG	DEF.NEG
QFT0905	GCLabs	2017	2017-05-23	SCR0665	1	0	0	1	3	NEG	Negative(TB Ag-Nil: 0.02 , Nil: 0.13 , Mitogen-Nil: 57.64 )	0.02	NEG	DEF.NEG
QFT0906	GCLabs	2018	2018-04-25	SCR0665	1	0	0	1	4	NEG	Negative(TB Ag-Nil: -0.02 , Nil: 0.08 , Mitogen-Nil: 31.61 )	-0.02	NEG	DEF.NEG
QFT0907	GCLabs	2015	2015-05-09	SCR0666	NA	0	0	0	1	NEG	NEGATIVE(TB Ag-Nil: 0.00 , Nil: 0.08 , Mitogen-Nil: 16.50 )	0	NEG	DEF.NEG
QFT0908	KNTA	2017	2017-07-19	SCR0667	NA	0	0	0	1	NEG	Negative(TB Ag-Nil: 0.01, Nil: 0.03, Mitogen-Nil: 39.7)	0.01	NEG	DEF.NEG
QFT0909	KNTA	2017	2017-05-11	SCR0668	NA	0	0	0	1	NEG	Negative(TB Ag-Nil: 0.11, Nil: 0.25, Mitogen-Nil: 25.48)	0.11	NEG	DEF.NEG
QFT0910	GCLabs	2017	2017-08-29	SCR0669	4	0	0	1	1	NEG	Negative(TB Ag-Nil: -0.01 , Nil: 0.05 , Mitogen-Nil: 47.16 )	-0.01	NEG	DEF.NEG
QFT0911	GCLabs	2018	2018-06-04	SCR0669	4	0	0	1	2	NEG	Negative(TB Ag-Nil: 0.00 , Nil: 0.09 , Mitogen-Nil: 40.08 )	0	NEG	DEF.NEG
QFT0912	KNTA	2017	2017-05-11	SCR0670	NA	0	0	0	1	NEG	Negative(TB Ag-Nil: 0.07, Nil: 0.11, Mitogen-Nil: 24.44)	0.07	NEG	DEF.NEG
QFT0913	GCLabs	2018	2018-04-25	SCR0671	NA	0	0	0	1	NEG	Negative(TB Ag-Nil: 0.00 , Nil: 0.04 , Mitogen-Nil: 33.36 )	0	NEG	DEF.NEG
QFT0914	GCLabs	2018	2018-06-08	SCR0672	NA	0	0	0	1	POS	Positive(TB Ag-Nil: 1.54 , Nil: 0.09 , Mitogen-Nil: 37.90 )	1.54	POS	DEF.POS
QFT0915	KNTA	2017	2017-07-19	SCR0673	NA	0	0	0	1	POS	Positive(TB Ag-Nil: 3.83, Nil: 0.04, Mitogen-Nil: 39.87)	3.83	POS	DEF.POS
QFT0916	GCLabs	2017	2017-06-30	SCR0674	NA	0	0	0	1	NEG	Negative(TB Ag-Nil: 0.00 , Nil: 0.04 , Mitogen-Nil: 36.00 )	0	NEG	DEF.NEG
QFT0917	GCLabs	2016	2016-05-14	SCR0675	1	0	0	1	1	NEG	NEGATIVE(TB Ag-Nil: -0.04 , Nil: 0.04 , Mitogen-Nil: 10.66 )	-0.04	NEG	DEF.NEG
QFT0918	GCLabs	2017	2017-05-23	SCR0675	1	0	0	1	2	NEG	Negative(TB Ag-Nil: 0.00 , Nil: 0.10 , Mitogen-Nil: 56.63 )	0	NEG	DEF.NEG
QFT0919	GCLabs	2018	2018-04-25	SCR0675	1	0	0	1	3	NEG	Negative(TB Ag-Nil: 0.00 , Nil: 0.04 , Mitogen-Nil: 33.53 )	0	NEG	DEF.NEG
QFT0920	GCLabs	2017	2017-08-23	SCR0676	NA	0	0	0	1	NEG	Negative(TB Ag-Nil: 0.07 , Nil: 0.06 , Mitogen-Nil: 50.54 )	0.07	NEG	DEF.NEG
QFT0921	InstHealthEnv	2016	2016-10-01	SCR0677	NA	0	1	0	1	NEG		NA	NA	NA
QFT0922	GCLabs	2017	2017-06-28	SCR0678	NA	0	0	0	1	NEG	Negative(TB Ag-Nil: -0.02 , Nil: 0.06 , Mitogen-Nil: 40.46 )	-0.02	NEG	DEF.NEG
QFT0923	InstHealthEnv	2016	2016-10-01	SCR0679	2	0	1	1	1	NEG		NA	NA	NA
QFT0924	GCLabs	2017	2017-05-23	SCR0679	2	0	0	1	2	NEG	Negative(TB Ag-Nil: 0.01 , Nil: 0.14 , Mitogen-Nil: 56.59 )	0.01	NEG	DEF.NEG
QFT0925	GCLabs	2018	2018-04-26	SCR0679	2	0	0	1	3	NEG	Negative(TB Ag-Nil: 0.02 , Nil: 0.04 , Mitogen-Nil: 32.63 )	0.02	NEG	DEF.NEG
QFT0926	KNTA	2017	2017-05-12	SCR0680	NA	0	0	0	1	NEG	Negative(TB Ag-Nil: -0.025, Nil: 0.166, Mitogen-Nil: 21.348)	-0.03	NEG	DEF.NEG
QFT0927	GCLabs	2017	2017-06-30	SCR0681	NA	0	0	0	1	NEG	Negative(TB Ag-Nil: 0.00 , Nil: 0.04 , Mitogen-Nil: 46.66 )	0	NEG	DEF.NEG
QFT0928	GCLabs	2015	2015-05-09	SCR0682	1	0	0	1	1	NEG	NEGATIVE(TB Ag-Nil: 0.03 , Nil: 0.06 , Mitogen-Nil: 14.94 )	0.03	NEG	DEF.NEG
QFT0929	GCLabs	2016	2016-05-14	SCR0682	1	0	0	1	2	NEG	NEGATIVE(TB Ag-Nil: 0.15 , Nil: 0.13 , Mitogen-Nil: 10.68 )	0.15	NEG	DEF.NEG
QFT0930	GCLabs	2017	2017-05-23	SCR0682	1	0	0	1	3	NEG	Negative(TB Ag-Nil: 0.02 , Nil: 0.11 , Mitogen-Nil: 57.66 )	0.02	NEG	DEF.NEG
QFT0931	GCLabs	2018	2018-04-24	SCR0682	1	0	0	1	4	NEG	Negative(TB Ag-Nil: 0.04 , Nil: 0.04 , Mitogen-Nil: 33.21 )	0.04	NEG	DEF.NEG
QFT0932	KNTA	2017	2017-05-12	SCR0683	NA	0	0	0	1	NEG	Negative(TB Ag-Nil: 0.02, Nil: 0.1, Mitogen-Nil: 32.2)	0.02	NEG	DEF.NEG
QFT0933	GCLabs	2018	2018-06-08	SCR0684	NA	0	0	0	1	NEG	Negative(TB Ag-Nil: 0.02 , Nil: 0.07 , Mitogen-Nil: 40.42 )	0.02	NEG	DEF.NEG
QFT0934	InstHealthEnv	2016	2016-10-01	SCR0685	NA	0	1	0	1	NEG		NA	NA	NA
QFT0935	GCLabs	2017	2017-06-27	SCR0686	NA	0	0	0	1	NEG	Negative(TB Ag-Nil: 0.00 , Nil: 0.04 , Mitogen-Nil: 35.15 )	0	NEG	DEF.NEG
QFT0936	KNTA	2017	2017-05-11	SCR0687	NA	0	0	0	1	NEG	Negative(TB Ag-Nil: 0.04, Nil: 0.07, Mitogen-Nil: 15.54)	0.04	NEG	DEF.NEG
QFT0937	GCLabs	2017	2017-11-07	SCR0688	NA	0	0	0	1	NEG	Negative(TB Ag-Nil: 0.01 , Nil: 0.08 , Mitogen-Nil: 49.77 )	0.01	NEG	DEF.NEG
QFT0938	GCLabs	2017	2017-04-28	SCR0689	NA	0	0	0	1	NEG	Negative(TB Ag-Nil: 0.01 , Nil: 0.06 , Mitogen-Nil: 55.16 )	0.01	NEG	DEF.NEG
QFT0939	InstHealthEnv	2016	2016-10-01	SCR0690	NA	0	1	1	1	NEG		NA	NA	NA
QFT0940	GCLabs	2017	2017-05-25	SCR0690	NA	0	0	1	2	NEG	Negative(TB Ag-Nil: 0.03 , Nil: 0.20 , Mitogen-Nil: 46.64 )	0.03	NEG	DEF.NEG
QFT0941	GCLabs	2017	2017-04-25	SCR0691	NA	0	0	0	1	NEG	Negative(TB Ag-Nil: -0.01 , Nil: 0.09 , Mitogen-Nil: 50.92 )	-0.01	NEG	DEF.NEG
QFT0942	GCLabs	2017	2017-07-21	SCR0692	NA	0	0	0	1	NEG	Negative(TB Ag-Nil: 0.00 , Nil: 0.05 , Mitogen-Nil: 46.15 )	0	NEG	DEF.NEG
QFT0943	GCLabs	2018	2018-03-02	SCR0693	NA	0	0	0	1	NEG	Negative(TB Ag-Nil: 0.01 , Nil: 0.07 , Mitogen-Nil: 41.97 )	0.01	NEG	DEF.NEG
QFT0944	InstHealthEnv	2016	2016-10-01	SCR0694	1	0	1	1	1	NEG		NA	NA	NA
QFT0945	GCLabs	2017	2017-05-25	SCR0694	1	0	0	1	2	NEG	Negative(TB Ag-Nil: 0.05 , Nil: 0.13 , Mitogen-Nil: 47.15 )	0.05	NEG	DEF.NEG
QFT0946	GCLabs	2018	2018-04-26	SCR0694	1	0	0	1	3	NEG	Negative(TB Ag-Nil: 0.07 , Nil: 0.03 , Mitogen-Nil: 31.93 )	0.07	NEG	DEF.NEG
QFT0947	GCLabs	2018	2018-04-02	SCR0695	NA	0	0	0	1	NEG	Negative(TB Ag-Nil: 0.00 , Nil: 0.06 , Mitogen-Nil: 37.07 )	0	NEG	DEF.NEG
QFT0948	KNTA	2017	2017-05-10	SCR0696	NA	0	0	0	1	NEG	Negative(TB Ag-Nil: -0.01, Nil: 0.11, Mitogen-Nil: 21.3)	-0.01	NEG	DEF.NEG
QFT0949	GCLabs	2018	2018-01-19	SCR0697	NA	0	0	0	1	NEG	Negative(TB Ag-Nil: 0.30 , Nil: 0.07 , Mitogen-Nil: 47.87 )	0.3	NEG	BOD.NEG
QFT0950	GCLabs	2016	2016-05-14	SCR0698	NA	0	0	0	1	NEG	NEGATIVE(TB Ag-Nil: 0.00 , Nil: 0.00 , Mitogen-Nil: 10.67 )	0	NEG	DEF.NEG
QFT0951	GCLabs	2016	2016-05-14	SCR0699	1	0	0	1	1	NEG	NEGATIVE(TB Ag-Nil: -0.12 , Nil: 0.16 , Mitogen-Nil: 10.24 )	-0.12	NEG	DEF.NEG
QFT0952	GCLabs	2017	2017-05-24	SCR0699	1	0	0	1	2	NEG	Negative(TB Ag-Nil: 0.00 , Nil: 0.08 , Mitogen-Nil: 56.87 )	0	NEG	DEF.NEG
QFT0953	GCLabs	2018	2018-04-27	SCR0699	1	0	0	1	3	NEG	Negative(TB Ag-Nil: -0.04 , Nil: 0.22 , Mitogen-Nil: 28.37 )	-0.04	NEG	DEF.NEG
QFT0954	GCLabs	2017	2017-06-27	SCR0700	NA	0	0	0	1	NEG	Negative(TB Ag-Nil: 0.01 , Nil: 0.07 , Mitogen-Nil: 38.73 )	0.01	NEG	DEF.NEG
QFT0955	GCLabs	2018	2018-02-02	SCR0701	NA	1	0	1	1	NEG	Negative(TB Ag-Nil: -0.01 , Nil: 0.07 , Mitogen-Nil: 51.13 )	-0.01	NEG	DEF.NEG
QFT0956	GCLabs	2018	2018-03-29	SCR0701	NA	1	0	1	2	NEG	Negative(TB Ag-Nil: -0.03 , Nil: 0.13 , Mitogen-Nil: 50.65 )	-0.03	NEG	DEF.NEG
QFT0957	GCLabs	2017	2017-01-28	SCR0702	NA	0	0	0	1	NEG	Negative(TB Ag-Nil: 0.01 , Nil: 0.10 , Mitogen-Nil: 70.66 )	0.01	NEG	DEF.NEG
QFT0958	KNTA	2017	2017-05-15	SCR0703	NA	0	0	0	1	NEG	Negative(TB Ag-Nil: 0.02, Nil: 0.11, Mitogen-Nil: 19.78)	0.02	NEG	DEF.NEG
QFT0959	KNTA	2017	2017-07-18	SCR0704	NA	0	0	0	1	NEG	Negative(TB Ag-Nil: 0.01, Nil: 0.51, Mitogen-Nil: 40.18)	0.01	NEG	DEF.NEG
QFT0960	GCLabs	2018	2018-04-23	SCR0705	NA	0	0	0	1	NEG	Negative(TB Ag-Nil: 0.02 , Nil: 0.05 , Mitogen-Nil: 40.16 )	0.02	NEG	DEF.NEG
QFT0961	GCLabs	2017	2017-06-27	SCR0706	NA	0	0	0	1	NEG	Negative(TB Ag-Nil: 0.07 , Nil: 0.05 , Mitogen-Nil: 36.52 )	0.07	NEG	DEF.NEG
QFT0962	KNTA	2017	2017-05-11	SCR0707	NA	0	0	0	1	NEG	Negative(TB Ag-Nil: -0.01, Nil: 0.14, Mitogen-Nil: 22.02)	-0.01	NEG	DEF.NEG
QFT0963	GCLabs	2015	2015-05-09	SCR0708	3	0	0	1	1	NEG	NEGATIVE(TB Ag-Nil: -0.03 , Nil: 0.14 , Mitogen-Nil: 14.30 )	-0.03	NEG	DEF.NEG
QFT0964	GCLabs	2016	2016-05-14	SCR0708	3	0	0	1	2	NEG	NEGATIVE(TB Ag-Nil: 0.00 , Nil: 0.09 , Mitogen-Nil: 10.58 )	0	NEG	DEF.NEG
QFT0965	KNTA	2017	2017-07-21	SCR0709	NA	0	0	0	1	NEG	Negative(TB Ag-Nil: 0.28, Nil: 0.04, Mitogen-Nil: 42.43)	0.28	NEG	BOD.NEG
QFT0966	GCLabs	2017	2017-12-08	SCR0710	NA	0	0	0	1	NEG	Negative(TB Ag-Nil: 0.01 , Nil: 0.06 , Mitogen-Nil: 48.34 )	0.01	NEG	DEF.NEG
QFT0967	GCLabs	2017	2017-07-04	SCR0711	NA	0	0	0	1	NEG	Negative(TB Ag-Nil: 0.02 , Nil: 0.06 , Mitogen-Nil: 40.77 )	0.02	NEG	DEF.NEG
QFT0968	GCLabs	2017	2017-06-30	SCR0712	NA	0	0	0	1	NEG	Negative(TB Ag-Nil: 0.12 , Nil: 0.06 , Mitogen-Nil: 43.41 )	0.12	NEG	DEF.NEG
QFT0969	GCLabs	2017	2017-06-27	SCR0713	NA	0	0	0	1	NEG	Negative(TB Ag-Nil: -0.01 , Nil: 0.06 , Mitogen-Nil: 38.74 )	-0.01	NEG	DEF.NEG
QFT0970	GCLabs	2013	2013-06-08	SCR0714	1	0	0	1	1	NEG	NEGATIVE(TB Ag-Nil: 0.00 , Nil: 0.00 , Mitogen-Nil: 8.77 )	0	NEG	DEF.NEG
QFT0971	GCLabs	2014	2014-04-19	SCR0714	1	0	0	1	2	IND	Indeterminate:결핵균 특이항원과 양성대조에 대한 IFN-r가 모두 low level을 보입니다. 검체채취 후 16시간이 지난 후 항원과 반응시키거나 세포면역반응이 저하된 경우(very young/old age, immunosuppression등)에서 보일 수 있습니다.	NA	IND	IND
QFT0972	GCLabs	2015	2015-05-09	SCR0714	1	0	0	1	3	NEG	NEGATIVE(TB Ag-Nil: 0.04 , Nil: 0.07 , Mitogen-Nil: 16.31 )	0.04	NEG	DEF.NEG
QFT0973	GCLabs	2016	2016-05-14	SCR0714	1	0	0	1	4	NEG	NEGATIVE(TB Ag-Nil: 0.07 , Nil: 0.13 , Mitogen-Nil: 10.57 )	0.07	NEG	DEF.NEG
QFT0974	GCLabs	2017	2017-05-25	SCR0714	1	0	0	1	5	NEG	Negative(TB Ag-Nil: 0.10 , Nil: 0.08 , Mitogen-Nil: 47.21 )	0.1	NEG	DEF.NEG
QFT0975	GCLabs	2018	2018-04-24	SCR0714	1	0	0	1	6	NEG	Negative(TB Ag-Nil: 0.02 , Nil: 0.07 , Mitogen-Nil: 33.18 )	0.02	NEG	DEF.NEG
QFT0976	KNTA	2017	2017-07-21	SCR0715	NA	0	0	0	1	NEG	Negative(TB Ag-Nil: 0.04, Nil: 0.09, Mitogen-Nil: 48.52)	0.04	NEG	DEF.NEG
QFT0977	GCLabs	2018	2018-02-01	SCR0716	NA	1	0	1	1	NEG	Negative(TB Ag-Nil: 0.01 , Nil: 0.23 , Mitogen-Nil: 54.92 )	0.01	NEG	DEF.NEG
QFT0978	GCLabs	2018	2018-03-27	SCR0716	NA	1	0	1	2	NEG	Negative(TB Ag-Nil: -0.07 , Nil: 0.23 , Mitogen-Nil: 44.79 )	-0.07	NEG	DEF.NEG
QFT0979	KNTA	2017	2017-07-18	SCR0717	NA	0	0	0	1	POS	Positive(TB Ag-Nil: 0.55, Nil: 0.07, Mitogen-Nil: 37.13)	0.55	POS	BOD.POS
QFT0980	InstHealthEnv	2016	2016-10-01	SCR0718	NA	0	1	1	1	NEG		NA	NA	NA
QFT0981	GCLabs	2018	2018-06-26	SCR0718	NA	0	0	1	2	NEG	Negative(TB Ag-Nil: 0.01 , Nil: 0.14 , Mitogen-Nil: 47.85 )	0.01	NEG	DEF.NEG
QFT0982	GCLabs	2017	2017-06-27	SCR0719	NA	0	0	0	1	NEG	Negative(TB Ag-Nil: -0.03 , Nil: 0.13 , Mitogen-Nil: 38.50 )	-0.03	NEG	DEF.NEG
QFT0983	GCLabs	2016	2016-02-20	SCR0720	NA	0	0	0	1	NEG	NEGATIVE(TB Ag-Nil: 0.23 , Nil: 0.12 , Mitogen-Nil: 11.30 )	0.23	NEG	BOD.NEG
QFT0984	KNTA	2017	2017-05-12	SCR0721	NA	0	0	0	1	NEG	Negative(TB Ag-Nil: -0.01, Nil: 0.2, Mitogen-Nil: 20.81)	-0.01	NEG	DEF.NEG
QFT0985	GCLabs	2017	2017-09-22	SCR0722	NA	0	0	0	1	NEG	Negative(TB Ag-Nil: -0.02 , Nil: 0.06 , Mitogen-Nil: 42.59 )	-0.02	NEG	DEF.NEG
QFT0986	GCLabs	2018	2018-06-08	SCR0723	NA	0	0	0	1	NEG	Negative(TB Ag-Nil: 0.01 , Nil: 0.04 , Mitogen-Nil: 37.96 )	0.01	NEG	DEF.NEG
QFT0987	KNTA	2017	2017-05-15	SCR0724	NA	0	0	0	1	NEG	Negative(TB Ag-Nil: -0.01, Nil: 0.08, Mitogen-Nil: 19.78)	-0.01	NEG	DEF.NEG
QFT0988	KNTA	2017	2017-05-10	SCR0725	NA	0	0	0	1	NEG	Negative(TB Ag-Nil: 0, Nil: 0.09, Mitogen-Nil: 20.63)	0	NEG	DEF.NEG
QFT0989	GCLabs	2015	2015-05-09	SCR0726	NA	0	0	0	1	POS	POSITIVE(TB Ag-Nil: 0.63 , Nil: 0.09 , Mitogen-Nil: 14.80 )	0.63	POS	BOD.POS
QFT0990	KNTA	2017	2017-05-10	SCR0727	NA	0	0	0	1	POS	Positive(TB Ag-Nil: 8.34, Nil: 0.18, Mitogen-Nil: 20.26)	8.34	POS	DEF.POS
QFT0991	GCLabs	2017	2017-11-27	SCR0728	NA	0	0	0	1	NEG	Negative(TB Ag-Nil: 0.00 , Nil: 0.04 , Mitogen-Nil: 50.65 )	0	NEG	DEF.NEG
QFT0992	KNTA	2017	2017-07-20	SCR0729	NA	0	0	0	1	NEG	Negative(TB Ag-Nil: 0.02, Nil: 0.04, Mitogen-Nil: 51.01)	0.02	NEG	DEF.NEG
QFT0993	KNTA	2017	2017-05-11	SCR0730	NA	0	0	0	1	NEG	Negative(TB Ag-Nil: 0.00, Nil: 0.07, Mitogen-Nil: 15.89)	0	NEG	DEF.NEG
QFT0994	GCLabs	2017	2017-06-30	SCR0731	NA	0	0	0	1	NEG	Negative(TB Ag-Nil: 0.00 , Nil: 0.04 , Mitogen-Nil: 46.67 )	0	NEG	DEF.NEG
QFT0995	KNTA	2017	2017-07-20	SCR0732	NA	0	0	0	1	NEG	Negative(TB Ag-Nil: 0.32, Nil: 0.02, Mitogen-Nil: 56.23)	0.32	NEG	BOD.NEG
QFT0996	KNTA	2017	2017-07-18	SCR0733	NA	0	0	0	1	NEG	Negative(TB Ag-Nil: 0.01, Nil: 0.1, Mitogen-Nil: 41.99)	0.01	NEG	DEF.NEG
QFT0997	KNTA	2017	2017-07-18	SCR0734	NA	0	0	0	1	NEG	Negative(TB Ag-Nil: 0.33, Nil: 0.27, Mitogen-Nil: 37.13)	0.33	NEG	BOD.NEG
QFT0998	GCLabs	2017	2017-08-30	SCR0735	NA	0	0	0	1	NEG	Negative(TB Ag-Nil: -0.01 , Nil: 0.04 , Mitogen-Nil: 47.80 )	-0.01	NEG	DEF.NEG
QFT0999	GCLabs	2017	2017-08-30	SCR0736	NA	0	0	0	1	NEG	Negative(TB Ag-Nil: 0.00 , Nil: 0.04 , Mitogen-Nil: 45.04 )	0	NEG	DEF.NEG
QFT1000	GCLabs	2017	2017-06-28	SCR0737	NA	0	0	0	1	NEG	Negative(TB Ag-Nil: 0.00 , Nil: 0.06 , Mitogen-Nil: 39.39 )	0	NEG	DEF.NEG
QFT1001	GCLabs	2017	2017-07-25	SCR0738	1	0	0	1	1	NEG	Negative(TB Ag-Nil: -0.02 , Nil: 0.09 , Mitogen-Nil: 45.85 )	-0.02	NEG	DEF.NEG
QFT1002	GCLabs	2018	2018-04-26	SCR0738	1	0	0	1	2	NEG	Negative(TB Ag-Nil: -0.02 , Nil: 0.07 , Mitogen-Nil: 32.59 )	-0.02	NEG	DEF.NEG
QFT1003	GCLabs	2018	2018-03-02	SCR0739	NA	0	0	0	1	NEG	Negative(TB Ag-Nil: -0.01 , Nil: 0.11 , Mitogen-Nil: 57.14 )	-0.01	NEG	DEF.NEG
QFT1004	GCLabs	2017	2017-06-30	SCR0740	NA	0	0	0	1	POS	Positive(TB Ag-Nil: 42.74 , Nil: 0.17 , Mitogen-Nil: 42.74 )	42.74	POS	DEF.POS
QFT1005	KNTA	2017	2017-05-11	SCR0741	NA	0	0	0	1	NEG	Negative(TB Ag-Nil: 0.02, Nil: 0.10, Mitogen-Nil: 24.37)	0.02	NEG	DEF.NEG
QFT1006	GCLabs	2018	2018-03-02	SCR0742	NA	0	0	0	1	NEG	Negative(TB Ag-Nil: 0.00 , Nil: 0.08 , Mitogen-Nil: 57.18 )	0	NEG	DEF.NEG
QFT1007	KNTA	2017	2017-05-11	SCR0743	NA	0	0	0	1	POS	Positive(TB Ag-Nil: 1.18, Nil: 0.09, Mitogen-Nil: 22.13)	1.18	POS	DEF.POS
QFT1008	KNTA	2017	2017-07-18	SCR0744	NA	0	0	0	1	NEG	Negative(TB Ag-Nil: 0.31, Nil: 0.07, Mitogen-Nil: 39.99)	0.31	NEG	BOD.NEG
QFT1009	KNTA	2017	2017-07-18	SCR0745	NA	0	0	0	1	NEG	Negative(TB Ag-Nil: 0.02, Nil: , Mitogen-Nil: 48.99)	0.02	NEG	DEF.NEG
QFT1010	KNTA	2017	2017-07-19	SCR0746	NA	0	0	0	1	NEG	Negative(TB Ag-Nil: 0.13, Nil: 0.12, Mitogen-Nil: 43.83)	0.13	NEG	DEF.NEG
QFT1011	GCLabs	2018	2018-04-26	SCR0747	NA	0	0	0	1	NEG	Negative(TB Ag-Nil: 0.02 , Nil: 0.04 , Mitogen-Nil: 31.92 )	0.02	NEG	DEF.NEG
QFT1012	KNTA	2017	2017-05-10	SCR0748	NA	0	0	0	1	NEG	Negative(TB Ag-Nil: 0, Nil: 0.09, Mitogen-Nil: 20.11)	0	NEG	DEF.NEG
QFT1013	GCLabs	2017	2017-06-27	SCR0749	NA	0	0	0	1	NEG	Negative(TB Ag-Nil: -0.01 , Nil: 1.20 , Mitogen-Nil: 37.60 )	-0.01	NEG	DEF.NEG
QFT1014	KNTA	2017	2017-05-12	SCR0750	NA	0	0	0	1	NEG	Negative(TB Ag-Nil: -0.02, Nil: 0.15, Mitogen-Nil: 17.78)	-0.02	NEG	DEF.NEG
QFT1015	KNTA	2017	2017-07-20	SCR0751	NA	0	0	0	1	NEG	Negative(TB Ag-Nil: 0.01, Nil: 0.19, Mitogen-Nil: 56.23)	0.01	NEG	DEF.NEG
QFT1016	GCLabs	2014	2014-04-19	SCR0752	1	0	0	1	1	IND	Indeterminate:결핵균 특이항원과 양성대조에 대한 IFN-r가 모두 low level을 보입니다. 검체채취 후 16시간이 지난 후 항원과 반응시키거나 세포면역반응이 저하된 경우(very young/old age, immunosuppression등)에서 보일 수 있습니다.	NA	IND	IND
QFT1017	GCLabs	2015	2015-05-09	SCR0752	1	0	0	1	2	NEG	NEGATIVE(TB Ag-Nil: -0.01 , Nil: 0.13 , Mitogen-Nil: 16.01 )	-0.01	NEG	DEF.NEG
QFT1018	GCLabs	2016	2016-05-14	SCR0752	1	0	0	1	3	NEG	NEGATIVE(TB Ag-Nil: -0.10 , Nil: 0.23 , Mitogen-Nil: 11.88 )	-0.1	NEG	DEF.NEG
QFT1019	GCLabs	2017	2017-05-24	SCR0752	1	0	0	1	4	NEG	Negative(TB Ag-Nil: 0.06 , Nil: 0.12 , Mitogen-Nil: 56.83 )	0.06	NEG	DEF.NEG
QFT1020	GCLabs	2018	2018-04-24	SCR0752	1	0	0	1	5	NEG	Negative(TB Ag-Nil: 0.00 , Nil: 0.12 , Mitogen-Nil: 37.11 )	0	NEG	DEF.NEG
QFT1021	KNTA	2017	2017-05-11	SCR0753	NA	0	0	0	1	NEG	Negative(TB Ag-Nil: 0.01, Nil: 0.07, Mitogen-Nil: 15.09)	0.01	NEG	DEF.NEG
QFT1022	GCLabs	2017	2017-06-27	SCR0754	NA	0	0	0	1	NEG	Negative(TB Ag-Nil: 0.22 , Nil: 0.44 , Mitogen-Nil: 38.19 )	0.22	NEG	BOD.NEG
QFT1023	KNTA	2017	2017-05-10	SCR0755	NA	0	0	0	1	NEG	Negative(TB Ag-Nil: -0.01, Nil: 0.14, Mitogen-Nil: 22.47)	-0.01	NEG	DEF.NEG
QFT1024	KNTA	2017	2017-05-15	SCR0756	NA	0	0	0	1	NEG	Negative(TB Ag-Nil: 0.01, Nil: 0.1, Mitogen-Nil: 18.84)	0.01	NEG	DEF.NEG
QFT1025	KNTA	2017	2017-07-18	SCR0757	NA	0	0	0	1	NEG	Negative(TB Ag-Nil: 0.01, Nil: 0.05, Mitogen-Nil: 42.08)	0.01	NEG	DEF.NEG
QFT1026	KNTA	2017	2017-07-18	SCR0758	NA	0	0	0	1	NEG	Negative(TB Ag-Nil: 0.05, Nil: 0.18, Mitogen-Nil: 41.99)	0.05	NEG	DEF.NEG
QFT1027	InstHealthEnv	2016	2016-10-01	SCR0759	NA	0	1	0	1	POS		NA	NA	NA
QFT1028	InstHealthEnv	2016	2016-10-01	SCR0760	2	0	1	1	1	NEG		NA	NA	NA
QFT1029	GCLabs	2017	2017-01-28	SCR0760	2	0	0	1	2	NEG	Negative(TB Ag-Nil: 0.10 , Nil: 0.14 , Mitogen-Nil: 58.68 )	0.1	NEG	DEF.NEG
QFT1030	GCLabs	2018	2018-04-26	SCR0760	2	0	0	1	3	NEG	Negative(TB Ag-Nil: 0.11 , Nil: 0.07 , Mitogen-Nil: 32.59 )	0.11	NEG	DEF.NEG
QFT1031	GCLabs	2017	2017-06-28	SCR0761	NA	0	0	0	1	POS	Positive(TB Ag-Nil: 0.57 , Nil: 0.06 , Mitogen-Nil: 38.88 )	0.57	POS	BOD.POS
QFT1032	GCLabs	2013	2013-06-08	SCR0762	2	0	0	1	1	NEG	NEGATIVE(TB Ag-Nil: -0.03, Nil: 0.12, Mitogen-Nil: 11.34)	-0.03	NEG	DEF.NEG
QFT1033	InstHealthEnv	2016	2016-10-01	SCR0762	2	0	1	1	2	NEG		NA	NA	NA
QFT1034	GCLabs	2017	2017-05-23	SCR0762	2	0	0	1	3	NEG	Negative(TB Ag-Nil: -0.03 , Nil: 0.24 , Mitogen-Nil: 56.49 )	-0.03	NEG	DEF.NEG
QFT1035	GCLabs	2018	2018-04-24	SCR0762	2	0	0	1	4	NEG	Negative(TB Ag-Nil: 0.05 , Nil: 0.05 , Mitogen-Nil: 33.88 )	0.05	NEG	DEF.NEG
QFT1036	GCLabs	2018	2018-03-02	SCR0763	NA	0	0	0	1	NEG	Negative(TB Ag-Nil: 0.02 , Nil: 0.07 , Mitogen-Nil: 57.18 )	0.02	NEG	DEF.NEG
QFT1037	GCLabs	2017	2017-08-30	SCR0764	NA	0	0	0	1	NEG	Negative(TB Ag-Nil: 0.00 , Nil: 0.03 , Mitogen-Nil: 45.05 )	0	NEG	DEF.NEG
QFT1038	GCLabs	2017	2017-05-23	SCR0765	2	0	0	1	1	NEG	Negative(TB Ag-Nil: 0.01 , Nil: 0.09 , Mitogen-Nil: 57.68 )	0.01	NEG	DEF.NEG
QFT1039	GCLabs	2018	2018-04-25	SCR0765	2	0	0	1	2	NEG	Negative(TB Ag-Nil: 0.01 , Nil: 0.08 , Mitogen-Nil: 28.87 )	0.01	NEG	DEF.NEG
QFT1040	KNTA	2017	2017-07-18	SCR0766	NA	0	0	0	1	NEG	Negative(TB Ag-Nil: 0.01, Nil: 0.05, Mitogen-Nil: 38.53)	0.01	NEG	DEF.NEG
QFT1041	GCLabs	2017	2017-08-30	SCR0767	NA	0	0	0	1	NEG	Negative(TB Ag-Nil: 0.00 , Nil: 0.04 , Mitogen-Nil: 40.45 )	0	NEG	DEF.NEG
QFT1042	GCLabs	2017	2017-06-29	SCR0768	NA	0	0	0	1	NEG	Negative(TB Ag-Nil: 0.00 , Nil: 0.06 , Mitogen-Nil: 43.70 )	0	NEG	DEF.NEG
QFT1043	InstHealthEnv	2016	2016-10-01	SCR0769	NA	0	1	0	1	POS		NA	NA	NA
QFT1044	GCLabs	2017	2017-07-06	SCR0770	NA	0	0	0	1	NEG	Negative(TB Ag-Nil: 0.01 , Nil: 0.08 , Mitogen-Nil: 40.39 )	0.01	NEG	DEF.NEG
QFT1045	KNTA	2017	2017-07-21	SCR0771	NA	0	0	0	1	POS	Positive(TB Ag-Nil: 8.47, Nil: 0.42, Mitogen-Nil: 48.52)	8.47	POS	DEF.POS
QFT1046	GCLabs	2018	2018-04-16	SCR0772	NA	0	0	0	1	NEG	Negative(TB Ag-Nil: 0.01 , Nil: 0.08 , Mitogen-Nil: 45.69 )	0.01	NEG	DEF.NEG
QFT1047	GCLabs	2017	2017-08-29	SCR0773	NA	0	0	0	1	NEG	Negative(TB Ag-Nil: 0.00 , Nil: 0.04 , Mitogen-Nil: 51.59 )	0	NEG	DEF.NEG
QFT1048	KNTA	2017	2017-05-11	SCR0774	NA	0	0	0	1	NEG	Negative(TB Ag-Nil: 0.02, Nil: 0.10, Mitogen-Nil: 24.67)	0.02	NEG	DEF.NEG
QFT1049	GCLabs	2017	2017-09-22	SCR0775	NA	0	0	0	1	NEG	Negative(TB Ag-Nil: 0.00 , Nil: 0.06 , Mitogen-Nil: 49.14 )	0	NEG	DEF.NEG
QFT1050	GCLabs	2013	2013-06-08	SCR0776	1	0	0	1	1	NEG	NEGATIVE(TB Ag-Nil: 0.14 , Nil: 0.02 , Mitogen-Nil: 8.57 )	0.14	NEG	DEF.NEG
QFT1051	GCLabs	2016	2016-05-14	SCR0776	1	0	0	1	2	NEG	NEGATIVE(TB Ag-Nil: 0.00 , Nil: 0.09 , Mitogen-Nil: 10.46 )	0	NEG	DEF.NEG
QFT1052	GCLabs	2017	2017-05-23	SCR0776	1	0	0	1	3	NEG	Negative(TB Ag-Nil: 0.07 , Nil: 0.16 , Mitogen-Nil: 56.77 )	0.07	NEG	DEF.NEG
QFT1053	GCLabs	2018	2018-04-27	SCR0776	1	0	0	1	4	NEG	Negative(TB Ag-Nil: 0.04 , Nil: 0.05 , Mitogen-Nil: 29.63 )	0.04	NEG	DEF.NEG
QFT1054	GCLabs	2017	2017-06-02	SCR0777	NA	0	0	0	1	NEG	Negative(TB Ag-Nil: 0.00 , Nil: 0.07 , Mitogen-Nil: 53.72 )	0	NEG	DEF.NEG
QFT1055	GCLabs	2017	2017-01-28	SCR0778	NA	0	0	0	1	NEG	Negative(TB Ag-Nil: -0.01 , Nil: 0.05 , Mitogen-Nil: 62.48 )	-0.01	NEG	DEF.NEG
QFT1056	GCLabs	2018	2018-02-05	SCR0779	NA	0	0	0	1	NEG	Negative(TB Ag-Nil: 0.02 , Nil: 0.08 , Mitogen-Nil: 56.07 )	0.02	NEG	DEF.NEG
QFT1057	GCLabs	2014	2014-04-19	SCR0780	2	0	0	1	1	IND	Indeterminate:결핵균 특이항원과 양성대조에 대한 IFN-r가 모두 low level을 보입니다. 검체채취 후 16시간이 지난 후 항원과 반응시키거나 세포면역반응이 저하된 경우(very young/old age, immunosuppression등)에서 보일 수 있습니다.	NA	IND	IND
QFT1058	GCLabs	2015	2015-05-09	SCR0780	2	0	0	1	2	NEG	NEGATIVE(TB Ag-Nil: 0.01 , Nil: 0.08 , Mitogen-Nil: 15.93 )	0.01	NEG	DEF.NEG
QFT1059	GCLabs	2016	2016-05-14	SCR0780	2	0	0	1	3	NEG	NEGATIVE(TB Ag-Nil: 0.03 , Nil: 0.08 , Mitogen-Nil: 12.07 )	0.03	NEG	DEF.NEG
QFT1060	GCLabs	2017	2017-05-24	SCR0780	2	0	0	1	4	NEG	Negative(TB Ag-Nil: 0.01 , Nil: 0.09 , Mitogen-Nil: 48.60 )	0.01	NEG	DEF.NEG
QFT1061	KNTA	2017	2017-07-19	SCR0781	NA	0	0	0	1	POS	Positive(TB Ag-Nil: 0.61, Nil: 0.04, Mitogen-Nil: 39.87)	0.61	POS	BOD.POS
QFT1062	GCLabs	2017	2017-05-26	SCR0782	2	0	0	1	1	NEG	Negative(TB Ag-Nil: 0.00 , Nil: 0.11 , Mitogen-Nil: 59.66 )	0	NEG	DEF.NEG
QFT1063	GCLabs	2018	2018-04-25	SCR0782	2	0	0	1	2	NEG	Negative(TB Ag-Nil: 0.01 , Nil: 0.04 , Mitogen-Nil: 33.53 )	0.01	NEG	DEF.NEG
QFT1064	GCLabs	2017	2017-12-19	SCR0783	NA	0	0	0	1	NEG	Negative(TB Ag-Nil: -0.01 , Nil: 0.10 , Mitogen-Nil: 52.05 )	-0.01	NEG	DEF.NEG
QFT1065	GCLabs	2017	2017-06-07	SCR0784	2	0	0	1	1	NEG	Negative(TB Ag-Nil: 0.00 , Nil: 0.08 , Mitogen-Nil: 52.25 )	0	NEG	DEF.NEG
QFT1066	GCLabs	2018	2018-05-03	SCR0784	2	0	0	1	2	NEG	Negative(TB Ag-Nil: -0.02 , Nil: 0.05 , Mitogen-Nil: 28.01 )	-0.02	NEG	DEF.NEG
QFT1067	GCLabs	2017	2017-08-29	SCR0785	NA	0	0	0	1	NEG	Negative(TB Ag-Nil: -0.01 , Nil: 0.05 , Mitogen-Nil: 47.16 )	-0.01	NEG	DEF.NEG
QFT1068	GCLabs	2017	2018-01-30	SCR0786	3	0	0	1	1	NEG	Negative(TB Ag-Nil: -0.01 , Nil: 0.07 , Mitogen-Nil: 51.46 )	-0.01	NEG	DEF.NEG
QFT1069	GCLabs	2018	2018-06-08	SCR0786	3	0	0	1	2	NEG	Negative(TB Ag-Nil: 0.00 , Nil: 0.04 , Mitogen-Nil: 37.95 )	0	NEG	DEF.NEG
QFT1070	GCLabs	2017	2017-06-28	SCR0787	NA	0	0	0	1	NEG	Negative(TB Ag-Nil: -0.28 , Nil: 0.92 , Mitogen-Nil: 32.34 )	-0.28	NEG	DEF.NEG
QFT1071	InstHealthEnv	2016	2016-10-01	SCR0788	2	0	1	1	1	NEG		NA	NA	NA
QFT1072	GCLabs	2017	2017-05-29	SCR0788	2	0	0	1	2	NEG	Negative(TB Ag-Nil: 0.03 , Nil: 0.30 , Mitogen-Nil: 56.51 )	0.03	NEG	DEF.NEG
QFT1073	GCLabs	2018	2018-04-24	SCR0788	2	0	0	1	3	NEG	Negative(TB Ag-Nil: 0.00 , Nil: 0.08 , Mitogen-Nil: 37.15 )	0	NEG	DEF.NEG
QFT1074	GCLabs	2016	2016-05-14	SCR0789	1	0	0	1	1	NEG	NEGATIVE(TB Ag-Nil: -0.05 , Nil: 0.09 , Mitogen-Nil: 10.40 )	-0.05	NEG	DEF.NEG
QFT1075	GCLabs	2017	2017-05-25	SCR0789	1	0	0	1	2	NEG	Negative(TB Ag-Nil: -0.12 , Nil: 0.34 , Mitogen-Nil: 46.95 )	-0.12	NEG	DEF.NEG
QFT1076	GCLabs	2018	2018-04-26	SCR0789	1	0	0	1	3	NEG	Negative(TB Ag-Nil: -0.01 , Nil: 0.06 , Mitogen-Nil: 31.91 )	-0.01	NEG	DEF.NEG
QFT1077	GCLabs	2016	2016-02-20	SCR0790	NA	0	0	0	1	NEG	NEGATIVE(TB Ag-Nil: 0.04 , Nil: 0.04 , Mitogen-Nil: 11.16 )	0.04	NEG	DEF.NEG
QFT1078	GCLabs	2013	2013-06-08	SCR0791	NA	0	0	0	1	POS	POSITIVE(TB Ag-Nil: 0.93 , Nil: 0.09 , Mitogen-Nil: 12.26 )	0.93	POS	DEF.POS
QFT1079	GCLabs	2017	2017-06-28	SCR0792	NA	0	0	0	1	NEG	Negative(TB Ag-Nil: 0.06 , Nil: 0.08 , Mitogen-Nil: 40.45 )	0.06	NEG	DEF.NEG
QFT1080	GCLabs	2017	2017-06-30	SCR0793	NA	0	0	0	1	POS	Positive(TB Ag-Nil: 1.41 , Nil: 0.07 , Mitogen-Nil: 42.84 )	1.41	POS	DEF.POS
QFT1081	GCLabs	2017	2017-08-30	SCR0794	NA	0	0	0	1	NEG	Negative(TB Ag-Nil: -0.01 , Nil: 0.05 , Mitogen-Nil: 40.44 )	-0.01	NEG	DEF.NEG
QFT1082	GCLabs	2016	2016-02-20	SCR0795	NA	0	0	0	1	NEG	NEGATIVE(TB Ag-Nil: -0.04 , Nil: 0.08 , Mitogen-Nil: 11.80 )	-0.04	NEG	DEF.NEG
QFT1083	KNTA	2017	2017-07-19	SCR0796	NA	0	0	0	1	NEG	Negative(TB Ag-Nil: 0.01, Nil: 0.07, Mitogen-Nil: 41.55)	0.01	NEG	DEF.NEG
QFT1084	InstHealthEnv	2016	2016-10-01	SCR0797	NA	0	1	0	1	NEG		NA	NA	NA
QFT1085	GCLabs	2017	2017-09-21	SCR0798	NA	0	0	0	1	NEG	Negative(TB Ag-Nil: -0.01 , Nil: 0.08 , Mitogen-Nil: 43.53 )	-0.01	NEG	DEF.NEG
QFT1086	GCLabs	2013	2013-06-08	SCR0799	NA	0	0	0	1	POS	POSITIVE(TB Ag-Nil: 0.79 , Nil: 0.16 , Mitogen-Nil: 12.32 )	0.79	POS	DEF.POS
QFT1087	KNTA	2017	2017-05-10	SCR0800	NA	0	0	0	1	NEG	Negative(TB Ag-Nil: 0, Nil: 0.11, Mitogen-Nil: 20.53)	0	NEG	DEF.NEG
QFT1088	GCLabs	2017	2017-08-29	SCR0801	NA	0	0	0	1	NEG	Negative(TB Ag-Nil: 0.00 , Nil: 0.08 , Mitogen-Nil: 51.16 )	0	NEG	DEF.NEG
QFT1089	GCLabs	2017	2017-11-21	SCR0802	NA	0	0	0	1	NEG	Negative(TB Ag-Nil: -0.03 , Nil: 0.11 , Mitogen-Nil: 44.95 )	-0.03	NEG	DEF.NEG
QFT1090	KNTA	2017	2017-05-12	SCR0803	NA	0	0	0	1	NEG	Negative(TB Ag-Nil: -0.06, Nil: 0.17, Mitogen-Nil: 31.64)	-0.06	NEG	DEF.NEG
QFT1091	KNTA	2017	2017-07-18	SCR0804	NA	0	0	0	1	POS	Positive(TB Ag-Nil: 0.45, Nil: 0.12, Mitogen-Nil: 40.18)	0.45	POS	BOD.POS
QFT1092	InstHealthEnv	2016	2016-10-01	SCR0805	NA	0	1	0	1	POS		NA	NA	NA
QFT1093	KNTA	2017	2017-05-10	SCR0806	NA	0	0	0	1	NEG	Negative(TB Ag-Nil: 0, Nil: 0.09, Mitogen-Nil: 18.66)	0	NEG	DEF.NEG
QFT1094	GCLabs	2017	2017-11-21	SCR0807	NA	0	0	0	1	NEG	Negative(TB Ag-Nil: -0.01 , Nil: 0.06 , Mitogen-Nil: 45.00 )	-0.01	NEG	DEF.NEG
QFT1095	GCLabs	2017	2017-06-29	SCR0808	NA	0	0	0	1	NEG	Negative(TB Ag-Nil: 0.00 , Nil: 0.06 , Mitogen-Nil: 39.95 )	0	NEG	DEF.NEG
QFT1096	GCLabs	2018	2018-06-08	SCR0809	NA	0	0	0	1	NEG	Negative(TB Ag-Nil: -0.02 , Nil: 0.05 , Mitogen-Nil: 37.95 )	-0.02	NEG	DEF.NEG
QFT1097	GCLabs	2017	2017-06-28	SCR0810	NA	0	0	0	1	NEG	Negative(TB Ag-Nil: 0.03 , Nil: 0.09 , Mitogen-Nil: 40.43 )	0.03	NEG	DEF.NEG
QFT1098	KNTA	2017	2017-05-15	SCR0811	NA	0	0	0	1	NEG	Negative(TB Ag-Nil: 0, Nil: 0.09, Mitogen-Nil: 13.76)	0	NEG	DEF.NEG
QFT1099	GCLabs	2017	2017-06-30	SCR0812	NA	0	0	0	1	NEG	Negative(TB Ag-Nil: 0.00 , Nil: 0.12 , Mitogen-Nil: 42.79 )	0	NEG	DEF.NEG
QFT1100	GCLabs	2017	2017-08-30	SCR0813	NA	0	0	0	1	NEG	Negative(TB Ag-Nil: -0.01 , Nil: 0.06 , Mitogen-Nil: 40.44 )	-0.01	NEG	DEF.NEG
QFT1101	GCLabs	2013	2013-06-08	SCR0814	1	0	0	1	1	NEG	NEGATIVE(TB Ag-Nil: -0.02 , Nil: 0.18 , Mitogen-Nil: 10.46 )	-0.02	NEG	DEF.NEG
QFT1102	GCLabs	2016	2016-05-14	SCR0814	1	0	0	1	2	NEG	NEGATIVE(TB Ag-Nil: 0.07 , Nil: 0.09 , Mitogen-Nil: 10.20 )	0.07	NEG	DEF.NEG
QFT1103	GCLabs	2017	2017-05-31	SCR0814	1	0	0	1	3	NEG	Negative(TB Ag-Nil: 0.25 , Nil: 0.09 , Mitogen-Nil: 42.36 )	0.25	NEG	BOD.NEG
QFT1104	GCLabs	2018	2018-05-03	SCR0814	1	0	0	1	4	NEG	Negative(TB Ag-Nil: 0.04 , Nil: 0.05 , Mitogen-Nil: 28.00 )	0.04	NEG	DEF.NEG
QFT1105	GCLabs	2017	2017-11-22	SCR0815	NA	0	0	0	1	NEG	Negative(TB Ag-Nil: -0.01 , Nil: 0.08 , Mitogen-Nil: 49.05 )	-0.01	NEG	DEF.NEG
QFT1106	GCLabs	2017	2017-10-23	SCR0816	NA	0	0	0	1	NEG	Negative(TB Ag-Nil: 0.00 , Nil: 0.34 , Mitogen-Nil: 47.03 )	0	NEG	DEF.NEG
QFT1107	GCLabs	2013	2013-06-08	SCR0817	1	0	0	1	1	POS	POSITIVE(TB Ag-Nil: 0.65 , Nil: 3.76 , Mitogen-Nil: 8.68 )	0.65	POS	BOD.POS	Not remarkable	NT	NT	unknown	unknown
QFT1108	GCLabs	2014	2014-04-19	SCR0817	1	0	0	1	2	NEG	NEGATIVE(TB Ag-Nil: 0.18, Nil: 3.84, Mitogen-Nil: 19.15)	0.18	NEG	DEF.NEG
QFT1109	GCLabs	2017	2017-12-21	SCR0818	NA	0	0	0	1	NEG	Negative(TB Ag-Nil: 0.00 , Nil: 0.08 , Mitogen-Nil: 50.81 )	0	NEG	DEF.NEG
QFT1110	GCLabs	2017	2017-06-30	SCR0819	NA	0	0	0	1	NEG	Negative(TB Ag-Nil: 0.09 , Nil: 0.04 , Mitogen-Nil: 42.86 )	0.09	NEG	DEF.NEG
QFT1111	KNTA	2017	2017-07-18	SCR0820	NA	0	0	0	1	NEG	Negative(TB Ag-Nil: 0.01, Nil: 0.05, Mitogen-Nil: 42.08)	0.01	NEG	DEF.NEG
QFT1112	GCLabs	2017	2017-06-27	SCR0821	NA	0	0	0	1	POS	Positive(TB Ag-Nil: 0.45 , Nil: 0.05 , Mitogen-Nil: 38.75 )	0.45	POS	BOD.POS
QFT1113	KNTA	2017	2017-05-10	SCR0822	NA	0	0	0	1	NEG	Negative(TB Ag-Nil: 0.01, Nil: 0.11, Mitogen-Nil: 19.84)	0.01	NEG	DEF.NEG
QFT1114	GCLabs	2018	2018-02-09	SCR0823	NA	0	0	0	1	NEG	Negative(TB Ag-Nil: 0.00 , Nil: 0.16 , Mitogen-Nil: 78.35 )	0	NEG	DEF.NEG
QFT1115	GCLabs	2016	2016-05-14	SCR0824	2	0	0	1	1	NEG	NEGATIVE(TB Ag-Nil: -0.11 , Nil: 0.24 , Mitogen-Nil: 9.92 )	-0.11	NEG	DEF.NEG
QFT1116	GCLabs	2017	2017-05-23	SCR0824	2	0	0	1	2	NEG	Negative(TB Ag-Nil: 0.00 , Nil: 0.19 , Mitogen-Nil: 56.54 )	0	NEG	DEF.NEG
QFT1117	GCLabs	2018	2018-04-26	SCR0824	2	0	0	1	3	NEG	Negative(TB Ag-Nil: -0.04 , Nil: 0.15 , Mitogen-Nil: 31.81 )	-0.04	NEG	DEF.NEG
QFT1118	GCLabs	2015	2015-05-09	SCR0825	2	0	0	1	1	NEG	NEGATIVE(TB Ag-Nil: -0.02 , Nil: 0.10 , Mitogen-Nil: 16.09 )	-0.02	NEG	DEF.NEG
QFT1119	GCLabs	2016	2016-05-14	SCR0825	2	0	0	1	2	NEG	NEGATIVE(TB Ag-Nil: -0.23 , Nil: 0.31 , Mitogen-Nil: 11.41 )	-0.23	NEG	DEF.NEG
QFT1120	KNTA	2017	2017-05-11	SCR0826	NA	0	0	0	1	NEG	Negative(TB Ag-Nil: 0.00, Nil: 0.12, Mitogen-Nil: 21.62)	0	NEG	DEF.NEG
QFT1121	InstHealthEnv	2016	2016-10-01	SCR0827	NA	0	1	0	1	NEG		NA	NA	NA
QFT1122	GCLabs	2017	2017-05-24	SCR0828	2	0	0	1	1	NEG	Negative(TB Ag-Nil: 0.08 , Nil: 0.09 , Mitogen-Nil: 50.05 )	0.08	NEG	DEF.NEG
QFT1123	GCLabs	2018	2018-04-25	SCR0828	2	0	0	1	2	NEG	Negative(TB Ag-Nil: -0.02 , Nil: 0.05 , Mitogen-Nil: 33.35 )	-0.02	NEG	DEF.NEG
QFT1124	GCLabs	2017	2017-05-23	SCR0829	2	0	0	1	1	NEG	Negative(TB Ag-Nil: 0.06 , Nil: 0.23 , Mitogen-Nil: 57.54 )	0.06	NEG	DEF.NEG
QFT1125	GCLabs	2018	2018-04-24	SCR0829	2	0	0	1	2	NEG	Negative(TB Ag-Nil: -0.02 , Nil: 0.07 , Mitogen-Nil: 33.87 )	-0.02	NEG	DEF.NEG
QFT1126	InstHealthEnv	2016	2016-10-01	SCR0830	NA	0	1	0	1	NEG		NA	NA	NA
QFT1127	GCLabs	2013	2013-06-08	SCR0831	NA	0	0	0	1	NEG	NEGATIVE(TB Ag-Nil: 0, Nil: 0.03, Mitogen-Nil: 11.4)	0	NEG	DEF.NEG
QFT1128	KNTA	2017	2017-07-19	SCR0832	NA	0	0	0	1	NEG	Negative(TB Ag-Nil: 0.19, Nil: 0.21, Mitogen-Nil: 43.83)	0.19	NEG	DEF.NEG
QFT1129	GCLabs	2017	2017-09-21	SCR0833	NA	0	0	0	1	NEG	Negative(TB Ag-Nil: 0.04 , Nil: 0.07 , Mitogen-Nil: 43.54 )	0.04	NEG	DEF.NEG
QFT1130	KNTA	2017	2017-07-20	SCR0834	NA	0	0	0	1	POS	Positive(TB Ag-Nil: 2.94, Nil: 0.07, Mitogen-Nil: 51.01)	2.94	POS	DEF.POS
QFT1131	GCLabs	2017	2017-07-21	SCR0835	NA	0	0	0	1	NEG	Negative(TB Ag-Nil: 0.02 , Nil: 0.09 , Mitogen-Nil: 46.11 )	0.02	NEG	DEF.NEG
QFT1132	GCLabs	2013	2013-06-08	SCR0836	NA	0	0	0	1	NEG	NEGATIVE(TB Ag-Nil: 0.10 , Nil: 0.06 , Mitogen-Nil: 12.02 )	0.1	NEG	DEF.NEG
QFT1133	KNTA	2017	2017-07-20	SCR0837	NA	0	0	0	1	POS	Positive(TB Ag-Nil: 4.35, Nil: 0.06, Mitogen-Nil: 37.85)	4.35	POS	DEF.POS
QFT1134	GCLabs	2017	2017-04-25	SCR0838	2	0	0	1	1	NEG	Negative(TB Ag-Nil: -0.01 , Nil: 0.06 , Mitogen-Nil: 50.94 )	-0.01	NEG	DEF.NEG
QFT1135	GCLabs	2018	2018-04-24	SCR0838	2	0	0	1	2	NEG	Negative(TB Ag-Nil: -0.01 , Nil: 0.07 , Mitogen-Nil: 33.86 )	-0.01	NEG	DEF.NEG
QFT1136	GCLabs	2017	2017-12-05	SCR0839	1	0	0	1	1	NEG	Negative(TB Ag-Nil: 0.00 , Nil: 0.08 , Mitogen-Nil: 50.20 )	0	NEG	DEF.NEG
QFT1137	GCLabs	2018	2018-04-24	SCR0839	1	0	0	1	2	NEG	Negative(TB Ag-Nil: 0.00 , Nil: 0.05 , Mitogen-Nil: 38.63 )	0	NEG	DEF.NEG
QFT1138	KNTA	2017	2017-07-18	SCR0840	NA	0	0	0	1	NEG	Negative(TB Ag-Nil: 0.01, Nil: 0.04, Mitogen-Nil: 2.41)	0.01	NEG	DEF.NEG
QFT1139	GCLabs	2017	2017-07-26	SCR0841	NA	0	0	0	1	NEG	Negative(TB Ag-Nil: 0.03 , Nil: 0.08 , Mitogen-Nil: 42.18 )	0.03	NEG	DEF.NEG
QFT1140	KNTA	2017	2017-07-21	SCR0842	NA	0	0	0	1	NEG	Negative(TB Ag-Nil: 0.04, Nil: 0.06, Mitogen-Nil: 42.43)	0.04	NEG	DEF.NEG
QFT1141	GCLabs	2014	2014-04-19	SCR0843	1	0	0	1	1	NEG	NEGATIVE(TB Ag-Nil: 0.00 , Nil: 0.10 , Mitogen-Nil: 8.62 )	0	NEG	DEF.NEG
QFT1142	GCLabs	2015	2015-05-09	SCR0843	1	0	0	1	2	NEG	NEGATIVE(TB Ag-Nil: 0.00 , Nil: 0.17 , Mitogen-Nil: 14.62 )	0	NEG	DEF.NEG
QFT1143	GCLabs	2016	2016-05-14	SCR0843	1	0	0	1	3	NEG	NEGATIVE(TB Ag-Nil: 0.04 , Nil: 0.28 , Mitogen-Nil: 10.95 )	0.04	NEG	DEF.NEG
QFT1144	GCLabs	2017	2017-05-24	SCR0843	1	0	0	1	4	NEG	Negative(TB Ag-Nil: 0.01 , Nil: 0.26 , Mitogen-Nil: 49.88 )	0.01	NEG	DEF.NEG
QFT1145	GCLabs	2018	2018-05-03	SCR0843	1	0	0	1	5	NEG	Negative(TB Ag-Nil: 0.01 , Nil: 0.18 , Mitogen-Nil: 27.88 )	0.01	NEG	DEF.NEG
QFT1146	GCLabs	2016	2016-05-14	SCR0844	2	0	0	1	1	NEG	NEGATIVE(TB Ag-Nil: 0.12 , Nil: 0.04 , Mitogen-Nil: 10.68 )	0.12	NEG	DEF.NEG
QFT1147	GCLabs	2017	2017-05-24	SCR0844	2	0	0	1	2	NEG	Negative(TB Ag-Nil: 0.13 , Nil: 0.23 , Mitogen-Nil: 56.72 )	0.13	NEG	DEF.NEG
QFT1148	KNTA	2017	2017-05-12	SCR0845	NA	0	0	0	1	POS	Positive(TB Ag-Nil: 5.84, Nil: 0.09, Mitogen-Nil: 30.86)	5.84	POS	DEF.POS
QFT1149	KNTA	2017	2017-05-12	SCR0846	NA	0	0	0	1	NEG	Negative(TB Ag-Nil: 0.04, Nil: 0.15, Mitogen-Nil: 18.59)	0.04	NEG	DEF.NEG
QFT1150	GCLabs	2017	2017-05-24	SCR0847	2	0	0	1	1	NEG	Negative(TB Ag-Nil: 0.01 , Nil: 0.10 , Mitogen-Nil: 50.04 )	0.01	NEG	DEF.NEG
QFT1151	GCLabs	2018	2018-04-26	SCR0847	2	0	0	1	2	NEG	Negative(TB Ag-Nil: 0.00 , Nil: 0.21 , Mitogen-Nil: 31.76 )	0	NEG	DEF.NEG
QFT1152	GCLabs	2017	2017-06-27	SCR0848	NA	0	0	0	1	NEG	Negative(TB Ag-Nil: 0.00 , Nil: 0.06 , Mitogen-Nil: 36.51 )	0	NEG	DEF.NEG
QFT1153	GCLabs	2017	2017-06-30	SCR0849	NA	0	0	0	1	NEG	Negative(TB Ag-Nil: -0.02 , Nil: 0.06 , Mitogen-Nil: 42.85 )	-0.02	NEG	DEF.NEG
QFT1154	GCLabs	2018	2018-06-20	SCR0850	NA	0	0	0	1	NEG	Negative(TB Ag-Nil: 0.00 , Nil: 0.08 , Mitogen-Nil: 53.08 )	0	NEG	DEF.NEG
QFT1155	GCLabs	2017	2017-09-22	SCR0851	NA	0	0	0	1	NEG	Negative(TB Ag-Nil: -0.02 , Nil: 0.07 , Mitogen-Nil: 42.58 )	-0.02	NEG	DEF.NEG
QFT1156	InstHealthEnv	2016	2016-10-01	SCR0852	2	0	1	1	1	NEG		NA	NA	NA
QFT1157	GCLabs	2017	2017-01-28	SCR0852	2	0	0	1	2	NEG	Negative(TB Ag-Nil: 0.00 , Nil: 0.29 , Mitogen-Nil: 54.96 )	0	NEG	DEF.NEG
QFT1158	GCLabs	2018	2018-04-26	SCR0852	2	0	0	1	3	NEG	Negative(TB Ag-Nil: 0.00 , Nil: 0.03 , Mitogen-Nil: 31.93 )	0	NEG	DEF.NEG
QFT1159	KNTA	2017	2017-05-10	SCR0853	NA	0	0	0	1	NEG	Negative(TB Ag-Nil: 0.01, Nil: 0.08, Mitogen-Nil: 22.47)	0.01	NEG	DEF.NEG
QFT1160	GCLabs	2013	2013-06-08	SCR0854	NA	0	0	0	1	POS	POSITIVE(TB Ag-Nil: 10.16 , Nil: 0.06 , Mitogen-Nil: 13.15 )	10.16	POS	DEF.POS
QFT1161	KNTA	2017	2017-07-19	SCR0855	NA	0	0	0	1	NEG	Negative(TB Ag-Nil: 0.03, Nil: 0.04, Mitogen-Nil: 39.7)	0.03	NEG	DEF.NEG
QFT1162	GCLabs	2015	2015-05-09	SCR0856	NA	0	0	0	1	NEG	NEGATIVE(TB Ag-Nil: -0.01 , Nil: 0.09 , Mitogen-Nil: 10.85 )	-0.01	NEG	DEF.NEG
QFT1163	KNTA	2017	2017-05-15	SCR0857	NA	0	0	0	1	NEG	Negative(TB Ag-Nil: 0.06, Nil: 0.11, Mitogen-Nil: 18.7)	0.06	NEG	DEF.NEG
QFT1164	GCLabs	2017	2017-07-25	SCR0858	NA	0	0	0	1	NEG	Negative(TB Ag-Nil: 0.04 , Nil: 0.09 , Mitogen-Nil: 45.84 )	0.04	NEG	DEF.NEG
QFT1165	KNTA	2017	2017-05-10	SCR0859	NA	0	0	0	1	NEG	Negative(TB Ag-Nil: 0, Nil: 0.12, Mitogen-Nil: 19.75)	0	NEG	DEF.NEG
QFT1166	InstHealthEnv	2016	2016-10-01	SCR0860	2	0	1	1	1	NEG		NA	NA	NA
QFT1167	GCLabs	2017	2017-01-28	SCR0860	2	0	0	1	2	NEG	Negative(TB Ag-Nil: 0.24 , Nil: 0.09 , Mitogen-Nil: 59.24 )	0.24	NEG	BOD.NEG
QFT1168	GCLabs	2018	2018-04-27	SCR0860	2	0	0	1	3	NEG	Negative(TB Ag-Nil: 0.08 , Nil: 0.06 , Mitogen-Nil: 33.67 )	0.08	NEG	DEF.NEG
QFT1169	GCLabs	2013	2013-06-08	SCR0861	1	0	0	1	1	NEG	NEGATIVE(TB Ag-Nil: -0.03 , Nil: 0.03 , Mitogen-Nil: 12.12 )	-0.03	NEG	DEF.NEG
QFT1170	GCLabs	2014	2014-04-19	SCR0861	1	0	0	1	2	NEG	NEGATIVE(TB Ag-Nil: 0.00, Nil: 0.10, Mitogen-Nil: 23.26)	0	NEG	DEF.NEG
QFT1171	GCLabs	2015	2015-05-09	SCR0861	1	0	0	1	3	NEG	NEGATIVE(TB Ag-Nil: -0.03 , Nil: 0.09 , Mitogen-Nil: 16.77 )	-0.03	NEG	DEF.NEG
QFT1172	GCLabs	2016	2016-05-14	SCR0861	1	0	0	1	4	NEG	NEGATIVE(TB Ag-Nil: -0.32 , Nil: 0.43 , Mitogen-Nil: 11.60 )	-0.32	NEG	DEF.NEG
QFT1173	GCLabs	2017	2017-05-26	SCR0861	1	0	0	1	5	NEG	Negative(TB Ag-Nil: 0.01 , Nil: 0.14 , Mitogen-Nil: 60.65 )	0.01	NEG	DEF.NEG
QFT1174	GCLabs	2018	2018-04-25	SCR0861	1	0	0	1	6	NEG	Negative(TB Ag-Nil: 0.00 , Nil: 0.04 , Mitogen-Nil: 33.53 )	0	NEG	DEF.NEG
QFT1175	KNTA	2017	2017-07-18	SCR0862	NA	0	0	0	1	NEG	Negative(TB Ag-Nil: 0.01, Nil: 0.07, Mitogen-Nil: 40.18)	0.01	NEG	DEF.NEG
QFT1176	KNTA	2017	2017-05-15	SCR0863	NA	0	0	0	1	NEG	Negative(TB Ag-Nil: 0.01, Nil: 0.1, Mitogen-Nil: 13.69)	0.01	NEG	DEF.NEG
QFT1177	GCLabs	2017	2017-12-27	SCR0864	NA	0	0	0	1	NEG	Negative(TB Ag-Nil: 0.00 , Nil: 0.12 , Mitogen-Nil: 55.18 )	0	NEG	DEF.NEG
QFT1178	GCLabs	2017	2017-10-24	SCR0865	NA	0	0	0	1	NEG	Negative(TB Ag-Nil: 0.00 , Nil: 0.07 , Mitogen-Nil: 42.37 )	0	NEG	DEF.NEG
QFT1179	KNTA	2017	2017-07-20	SCR0866	NA	0	0	0	1	NEG	Negative(TB Ag-Nil: 0.05, Nil: 0.07, Mitogen-Nil: 56.23)	0.05	NEG	DEF.NEG
QFT1180	GCLabs	2017	2017-05-26	SCR0867	1	0	0	1	1	NEG	Negative(TB Ag-Nil: 0.02 , Nil: 0.10 , Mitogen-Nil: 59.67 )	0.02	NEG	DEF.NEG
QFT1181	GCLabs	2018	2018-04-27	SCR0867	1	0	0	1	2	NEG	Negative(TB Ag-Nil: 0.00 , Nil: 0.05 , Mitogen-Nil: 28.54 )	0	NEG	DEF.NEG
QFT1182	KNTA	2017	2017-05-10	SCR0868	NA	0	0	0	1	NEG	Negative(TB Ag-Nil: -0.01, Nil: 0.08, Mitogen-Nil: 21.63)	-0.01	NEG	DEF.NEG
QFT1183	InstHealthEnv	2016	2016-10-01	SCR0869	NA	0	1	0	1	NEG		NA	NA	NA
QFT1184	GCLabs	2017	2017-06-28	SCR0870	NA	0	0	0	1	NEG	Negative(TB Ag-Nil: -0.01 , Nil: 0.05 , Mitogen-Nil: 33.21 )	-0.01	NEG	DEF.NEG
QFT1185	GCLabs	2015	2015-05-09	SCR0871	1	0	0	1	1	NEG	NEGATIVE(TB Ag-Nil: 0.02 , Nil: 0.13 , Mitogen-Nil: 17.55 )	0.02	NEG	DEF.NEG
QFT1186	GCLabs	2017	2017-05-26	SCR0871	1	0	0	1	2	NEG	Negative(TB Ag-Nil: 0.00 , Nil: 0.14 , Mitogen-Nil: 60.65 )	0	NEG	DEF.NEG
QFT1187	GCLabs	2018	2018-04-27	SCR0871	1	0	0	1	3	NEG	Negative(TB Ag-Nil: 0.00 , Nil: 0.09 , Mitogen-Nil: 33.64 )	0	NEG	DEF.NEG
QFT1188	GCLabs	2018	2018-02-09	SCR0872	NA	1	0	1	1	NEG	Negative(TB Ag-Nil: -0.01 , Nil: 0.07 , Mitogen-Nil: 78.44 )	-0.01	NEG	DEF.NEG
QFT1189	GCLabs	2018	2018-04-05	SCR0872	NA	1	0	1	2	NEG	Negative(TB Ag-Nil: -0.01 , Nil: 0.04 , Mitogen-Nil: 52.00 )	-0.01	NEG	DEF.NEG
QFT1190	GCLabs	2017	2017-01-28	SCR0873	NA	0	0	0	1	POS	Positive(TB Ag-Nil: 4.63 , Nil: 0.25 , Mitogen-Nil: 58.58 )	4.63	POS	DEF.POS
QFT1191	GCLabs	2017	2017-08-30	SCR0874	NA	0	0	0	1	NEG	Negative(TB Ag-Nil: 0.00 , Nil: 0.05 , Mitogen-Nil: 40.45 )	0	NEG	DEF.NEG
QFT1192	KNTA	2017	2017-05-10	SCR0875	NA	0	0	0	1	NEG	Negative(TB Ag-Nil: -0.14, Nil: 0.25, Mitogen-Nil: 18.29)	-0.14	NEG	DEF.NEG
QFT1193	KNTA	2017	2017-05-11	SCR0876	NA	0	0	0	1	NEG	Negative(TB Ag-Nil: 0.00, Nil: 0.06, Mitogen-Nil: 15.71)	0	NEG	DEF.NEG
QFT1194	GCLabs	2017	2017-06-30	SCR0877	NA	0	0	0	1	NEG	Negative(TB Ag-Nil: 0.13 , Nil: 0.04 , Mitogen-Nil: 36.00 )	0.13	NEG	DEF.NEG
QFT1195	GCLabs	2013	2013-06-08	SCR0878	NA	0	0	0	1	NEG	NEGATIVE(TB Ag-Nil: -0.01 , Nil: 0.10 , Mitogen-Nil: 7.90 )	-0.01	NEG	DEF.NEG
QFT1196	GCLabs	2017	2017-06-27	SCR0879	NA	0	0	0	1	POS	Positive(TB Ag-Nil: 4.66 , Nil: 0.12 , Mitogen-Nil: 36.45 )	4.66	POS	DEF.POS
QFT1197	KNTA	2017	2017-07-18	SCR0880	NA	0	0	0	1	NEG	Negative(TB Ag-Nil: 0.2, Nil: 0.13, Mitogen-Nil: 38.53)	0.2	NEG	BOD.NEG
QFT1198	KNTA	2017	2017-07-20	SCR0881	NA	0	0	0	1	POS	Positive(TB Ag-Nil: 0.56, Nil: 0.1, Mitogen-Nil: 56.23)	0.56	POS	BOD.POS
QFT1199	KNTA	2017	2017-07-18	SCR0882	NA	0	0	0	1	NEG	Negative(TB Ag-Nil: 0.01, Nil: 0.12, Mitogen-Nil: 39.99)	0.01	NEG	DEF.NEG
QFT1200	KNTA	2017	2017-07-18	SCR0883	NA	0	0	0	1	POS	Positive(TB Ag-Nil: 1.52, Nil: 0.21, Mitogen-Nil: 42.08)	1.52	POS	DEF.POS
QFT1201	GCLabs	2017	2017-08-23	SCR0884	NA	0	0	0	1	NEG	Negative(TB Ag-Nil: -0.01 , Nil: 0.22 , Mitogen-Nil: 50.39 )	-0.01	NEG	DEF.NEG
QFT1202	KNTA	2017	2017-05-15	SCR0885	NA	0	0	0	1	POS	Positive(TB Ag-Nil: 10.12, Nil: 0.1, Mitogen-Nil: 18.57)	10.12	POS	DEF.POS
QFT1203	KNTA	2017	2017-05-15	SCR0886	NA	0	0	0	1	NEG	Negative(TB Ag-Nil: 0, Nil: 0.09, Mitogen-Nil: 14.3)	0	NEG	DEF.NEG
QFT1204	GCLabs	2018	2018-04-02	SCR0887	NA	0	0	0	1	NEG	Negative(TB Ag-Nil: 0.01 , Nil: 0.05 , Mitogen-Nil: 37.09 )	0.01	NEG	DEF.NEG
QFT1205	GCLabs	2018	2018-06-08	SCR0888	NA	0	0	0	1	NEG	Negative(TB Ag-Nil: -0.01 , Nil: 0.06 , Mitogen-Nil: 37.94 )	-0.01	NEG	DEF.NEG
QFT1206	GCLabs	2017	2017-05-26	SCR0889	2	0	0	1	1	NEG	Negative(TB Ag-Nil: 0.01 , Nil: 0.09 , Mitogen-Nil: 59.68 )	0.01	NEG	DEF.NEG
QFT1207	GCLabs	2018	2018-04-26	SCR0889	2	0	0	1	2	NEG	Negative(TB Ag-Nil: -0.01 , Nil: 0.04 , Mitogen-Nil: 30.59 )	-0.01	NEG	DEF.NEG
QFT1208	GCLabs	2017	2017-08-29	SCR0890	NA	0	0	0	1	NEG	Negative(TB Ag-Nil: 0.00 , Nil: 0.04 , Mitogen-Nil: 51.59 )	0	NEG	DEF.NEG
QFT1209	GCLabs	2017	2017-06-30	SCR0891	NA	0	0	0	1	NEG	Negative(TB Ag-Nil: -0.08 , Nil: 0.17 , Mitogen-Nil: 43.30 )	-0.08	NEG	DEF.NEG
QFT1210	GCLabs	2013	2013-06-08	SCR0892	NA	0	0	0	1	NEG	NEGATIVE(TB Ag-Nil: 0.00 , Nil: 0.06 , Mitogen-Nil: 12.59 )	0	NEG	DEF.NEG
QFT1211	GCLabs	2017	2017-07-25	SCR0893	NA	0	0	0	1	NEG	Negative(TB Ag-Nil: -0.02 , Nil: 0.11 , Mitogen-Nil: 45.83 )	-0.02	NEG	DEF.NEG
QFT1212	GCLabs	2016	2016-05-14	SCR0894	NA	0	0	0	1	NEG	NEGATIVE(TB Ag-Nil: -0.05 , Nil: 0.09 , Mitogen-Nil: 10.78 )	-0.05	NEG	DEF.NEG
QFT1213	GCLabs	2017	2017-10-31	SCR0895	NA	0	0	0	1	NEG	Negative(TB Ag-Nil: -0.01 , Nil: 0.07 , Mitogen-Nil: 49.27 )	-0.01	NEG	DEF.NEG
QFT1214	GCLabs	2017	2017-06-27	SCR0896	NA	0	0	0	1	NEG	Negative(TB Ag-Nil: 0.02 , Nil: 0.07 , Mitogen-Nil: 38.73 )	0.02	NEG	DEF.NEG
QFT1215	GCLabs	2017	2017-09-22	SCR0897	2	0	0	1	1	NEG	Negative(TB Ag-Nil: -0.01 , Nil: 0.05 , Mitogen-Nil: 42.61 )	-0.01	NEG	DEF.NEG
QFT1216	GCLabs	2018	2018-04-27	SCR0897	2	0	0	1	2	NEG	Negative(TB Ag-Nil: -0.01 , Nil: 0.06 , Mitogen-Nil: 28.53 )	-0.01	NEG	DEF.NEG
QFT1217	KNTA	2017	2017-05-15	SCR0898	NA	0	0	0	1	NEG	Negative(TB Ag-Nil: 0.01, Nil: 0.09, Mitogen-Nil: 18.53)	0.01	NEG	DEF.NEG
QFT1218	KNTA	2017	2017-07-19	SCR0899	2	0	0	1	1	NEG	Negative(TB Ag-Nil: 0.01, Nil: 0.18, Mitogen-Nil: 43.83)	0.01	NEG	DEF.NEG
QFT1219	GCLabs	2018	2018-04-26	SCR0899	2	0	0	1	2	NEG	Negative(TB Ag-Nil: 0.03 , Nil: 0.09 , Mitogen-Nil: 31.88 )	0.03	NEG	DEF.NEG
QFT1220	GCLabs	2018	2018-02-06	SCR0900	NA	1	0	1	1	NEG	Negative(TB Ag-Nil: -0.02 , Nil: 0.13 , Mitogen-Nil: 53.32 )	-0.02	NEG	DEF.NEG
QFT1221	GCLabs	2018	2018-03-30	SCR0900	NA	1	0	1	2	NEG	Negative(TB Ag-Nil: 0.01 , Nil: 0.07 , Mitogen-Nil: 41.98 )	0.01	NEG	DEF.NEG
QFT1222	GCLabs	2017	2017-09-22	SCR0901	1	0	0	1	1	NEG	Negative(TB Ag-Nil: -0.04 , Nil: 0.07 , Mitogen-Nil: 42.59 )	-0.04	NEG	DEF.NEG
QFT1223	GCLabs	2018	2018-04-27	SCR0901	1	0	0	1	2	NEG	Negative(TB Ag-Nil: -0.03 , Nil: 0.14 , Mitogen-Nil: 29.54 )	-0.03	NEG	DEF.NEG
QFT1224	KNTA	2017	2017-05-11	SCR0902	NA	0	0	0	1	NEG	Negative(TB Ag-Nil: -0.04, Nil: 0.13, Mitogen-Nil: 19.50)	-0.04	NEG	DEF.NEG
QFT1225	GCLabs	2013	2013-06-08	SCR0903	2	0	0	1	1	NEG	NEGATIVE(TB Ag-Nil: 0.00 , Nil: 0.03 , Mitogen-Nil: 11.79 )	0	NEG	DEF.NEG
QFT1226	InstHealthEnv	2016	2016-10-01	SCR0903	2	0	1	1	2	NEG		NA	NA	NA
QFT1227	GCLabs	2017	2017-05-24	SCR0903	2	0	0	1	3	NEG	Negative(TB Ag-Nil: 0.18 , Nil: 0.18 , Mitogen-Nil: 49.95 )	0.18	NEG	DEF.NEG
QFT1228	GCLabs	2018	2018-04-24	SCR0903	2	0	0	1	4	NEG	Negative(TB Ag-Nil: 0.01 , Nil: 0.50 , Mitogen-Nil: 33.52 )	0.01	NEG	DEF.NEG
QFT1229	GCLabs	2013	2013-06-08	SCR0904	NA	0	0	0	1	NEG	NEGATIVE(TB Ag-Nil: 0.00 , Nil: 0.03 , Mitogen-Nil: 11.55 )	0	NEG	DEF.NEG
QFT1230	GCLabs	2013	2013-06-08	SCR0905	NA	0	0	0	1	NEG	NEGATIVE(TB Ag-Nil: 0.03, Nil: 0.09, Mitogen-Nil: 11.31)	0.03	NEG	DEF.NEG
QFT1231	GCLabs	2017	2017-08-29	SCR0906	NA	0	0	0	1	NEG	Negative(TB Ag-Nil: 0.01 , Nil: 0.06 , Mitogen-Nil: 47.15 )	0.01	NEG	DEF.NEG
QFT1232	GCLabs	2017	2017-05-25	SCR0907	1	0	0	1	1	NEG	Negative(TB Ag-Nil: 0.32 , Nil: 0.11 , Mitogen-Nil: 47.18 )	0.32	NEG	BOD.NEG
QFT1233	GCLabs	2018	2018-04-30	SCR0907	1	0	0	1	2	NEG	Negative(TB Ag-Nil: 0.04 , Nil: 0.07 , Mitogen-Nil: 29.12 )	0.04	NEG	DEF.NEG
QFT1234	KNTA	2017	2017-05-10	SCR0908	NA	0	0	0	1	NEG	Negative(TB Ag-Nil: 0.02, Nil: 0.09, Mitogen-Nil: 18.84)	0.02	NEG	DEF.NEG
QFT1235	GCLabs	2017	2017-06-01	SCR0909	1	0	0	1	1	NEG	Negative(TB Ag-Nil: -0.01 , Nil: 0.06 , Mitogen-Nil: 40.75 )	-0.01	NEG	DEF.NEG
QFT1236	GCLabs	2018	2018-04-26	SCR0909	1	0	0	1	2	NEG	Negative(TB Ag-Nil: 0.00 , Nil: 0.05 , Mitogen-Nil: 30.58 )	0	NEG	DEF.NEG
QFT1237	KNTA	2017	2017-07-18	SCR0910	NA	0	0	0	1	NEG	Negative(TB Ag-Nil: 0.08, Nil: 0.07, Mitogen-Nil: 42.08)	0.08	NEG	DEF.NEG
QFT1238	GCLabs	2017	2017-09-22	SCR0911	NA	0	0	0	1	NEG	Negative(TB Ag-Nil: -0.01 , Nil: 0.05 , Mitogen-Nil: 42.61 )	-0.01	NEG	DEF.NEG
QFT1239	GCLabs	2018	2018-04-25	SCR0912	NA	0	0	0	1	NEG	Negative(TB Ag-Nil: 0.03 , Nil: 0.12 , Mitogen-Nil: 33.28 )	0.03	NEG	DEF.NEG
QFT1240	KNTA	2017	2017-05-12	SCR0913	NA	0	0	0	1	NEG	Negative(TB Ag-Nil: 0.01, Nil: 0.19, Mitogen-Nil: 18.22)	0.01	NEG	DEF.NEG
QFT1241	InstHealthEnv	2016	2016-10-01	SCR0914	NA	0	1	0	1	POS		NA	NA	NA
QFT1242	KNTA	2017	2017-07-18	SCR0915	NA	0	0	0	1	POS	Positive(TB Ag-Nil: 3.12, Nil: 0.03, Mitogen-Nil: 48.99)	3.12	POS	DEF.POS
QFT1243	GCLabs	2017	2017-08-29	SCR0916	NA	0	0	0	1	NEG	Negative(TB Ag-Nil: -0.01 , Nil: 0.04 , Mitogen-Nil: 47.17 )	-0.01	NEG	DEF.NEG
QFT1244	KNTA	2017	2017-07-20	SCR0917	NA	0	0	0	1	POS	Positive(TB Ag-Nil: 3.73, Nil: 0.02, Mitogen-Nil: 51.01)	3.73	POS	DEF.POS
QFT1245	KNTA	2017	2017-07-19	SCR0918	NA	0	0	0	1	NEG	Negative(TB Ag-Nil: 0.01, Nil: 0.06, Mitogen-Nil: 41.84)	0.01	NEG	DEF.NEG
QFT1246	KNTA	2017	2017-05-10	SCR0919	NA	0	0	0	1	NEG	Negative(TB Ag-Nil: 0.01, Nil: 0.13, Mitogen-Nil: 19.47)	0.01	NEG	DEF.NEG
QFT1247	InstHealthEnv	2016	2016-10-01	SCR0920	NA	0	1	0	1	NEG		NA	NA	NA
QFT1248	InstHealthEnv	2016	2016-10-01	SCR0921	NA	0	1	0	1	POS		NA	NA	NA
QFT1249	GCLabs	2017	2017-06-30	SCR0922	NA	0	0	0	1	NEG	Negative(TB Ag-Nil: 0.03 , Nil: 0.31 , Mitogen-Nil: 42.60 )	0.03	NEG	DEF.NEG
QFT1250	GCLabs	2017	2017-06-27	SCR0923	NA	0	0	0	1	POS	Positive(TB Ag-Nil: 4.74 , Nil: 0.07 , Mitogen-Nil: 38.73 )	4.74	POS	DEF.POS
QFT1251	KNTA	2017	2017-07-18	SCR0924	1	0	0	1	1	NEG	Negative(TB Ag-Nil: 0.09, Nil: 0.23, Mitogen-Nil: 42.08)	0.09	NEG	DEF.NEG
QFT1252	GCLabs	2018	2018-04-27	SCR0924	1	0	0	1	2	POS	Positive(TB Ag-Nil: 0.57 , Nil: 1.97 , Mitogen-Nil: 31.76 )	0.57	POS	BOD.POS	Not remarkable	Not remarkable	NT	LTBI	LTBI	INH, B6 Complete
QFT1253	GCLabs	2017	2017-11-27	SCR0925	NA	0	0	0	1	NEG	Negative(TB Ag-Nil: -0.02 , Nil: 0.06 , Mitogen-Nil: 50.63 )	-0.02	NEG	DEF.NEG
QFT1254	KNTA	2017	2017-05-10	SCR0926	NA	0	0	0	1	NEG	Negative(TB Ag-Nil: -0.03, Nil: 0.16, Mitogen-Nil: 18.72)	-0.03	NEG	DEF.NEG
QFT1255	GCLabs	2017	2017-01-28	SCR0927	NA	0	0	0	1	NEG	Negative(TB Ag-Nil: 0.04 , Nil: 0.13 , Mitogen-Nil: 70.63 )	0.04	NEG	DEF.NEG
QFT1256	GCLabs	2017	2017-06-28	SCR0928	NA	0	0	0	1	NEG	Negative(TB Ag-Nil: 0.04 , Nil: 0.15 , Mitogen-Nil: 38.78 )	0.04	NEG	DEF.NEG
QFT1257	GCLabs	2013	2013-06-08	SCR0929	1	0	0	1	1	NEG	NEGATIVE(TB Ag-Nil: 0.16 , Nil: 0.54 , Mitogen-Nil: 12.14 )	0.16	NEG	DEF.NEG
QFT1258	GCLabs	2014	2014-04-19	SCR0929	1	0	0	1	2	NEG	NEGATIVE(TB Ag-Nil: 0.04, Nil: 0.19, Mitogen-Nil: 22.72)	0.04	NEG	DEF.NEG
QFT1259	GCLabs	2015	2015-05-09	SCR0929	1	0	0	1	3	NEG	NEGATIVE(TB Ag-Nil: 0.00 , Nil: 0.30 , Mitogen-Nil: 17.32 )	0	NEG	DEF.NEG
QFT1260	GCLabs	2016	2016-05-14	SCR0929	1	0	0	1	4	NEG	NEGATIVE(TB Ag-Nil: 0.02 , Nil: 0.11 , Mitogen-Nil: 11.92 )	0.02	NEG	DEF.NEG
QFT1261	GCLabs	2017	2017-05-23	SCR0929	1	0	0	1	5	NEG	Negative(TB Ag-Nil: 0.05 , Nil: 0.14 , Mitogen-Nil: 57.97 )	0.05	NEG	DEF.NEG
QFT1262	GCLabs	2018	2018-04-24	SCR0929	1	0	0	1	6	POS	Positive(TB Ag-Nil: 5.66 , Nil: 0.12 , Mitogen-Nil: 33.81 )	5.66	POS	DEF.POS	Not remarkable	Benign nodules	NT	LTBI	LTBI	HR, B6 Complete
QFT1263	GCLabs	2017	2017-08-30	SCR0930	NA	0	0	0	1	NEG	Negative(TB Ag-Nil: -0.01 , Nil: 0.03 , Mitogen-Nil: 40.46 )	-0.01	NEG	DEF.NEG
QFT1264	GCLabs	2018	2018-01-04	SCR0931	NA	0	0	0	1	NEG	Negative(TB Ag-Nil: 0.07 , Nil: 0.07 , Mitogen-Nil: 55.79 )	0.07	NEG	DEF.NEG
QFT1265	GCLabs	2018	2018-04-13	SCR0932	NA	0	0	0	1	POS	Positive(TB Ag-Nil: 2.51 , Nil: 0.06 , Mitogen-Nil: 38.54 )	2.51	POS	DEF.POS
QFT1266	GCLabs	2017	2017-08-30	SCR0933	NA	0	0	0	1	NEG	Negative(TB Ag-Nil: 0.00 , Nil: 0.05 , Mitogen-Nil: 47.80 )	0	NEG	DEF.NEG
QFT1267	GCLabs	2017	2017-05-23	SCR0934	2	0	0	1	1	NEG	Negative(TB Ag-Nil: -0.01 , Nil: 0.15 , Mitogen-Nil: 56.58 )	-0.01	NEG	DEF.NEG
QFT1268	GCLabs	2018	2018-04-26	SCR0934	2	0	0	1	2	NEG	Negative(TB Ag-Nil: -0.01 , Nil: 0.04 , Mitogen-Nil: 31.92 )	-0.01	NEG	DEF.NEG
QFT1269	GCLabs	2017	2017-06-30	SCR0935	2	0	0	1	1	NEG	Negative(TB Ag-Nil: 0.02 , Nil: 0.06 , Mitogen-Nil: 43.41 )	0.02	NEG	DEF.NEG
QFT1270	GCLabs	2018	2018-04-25	SCR0935	2	0	0	1	2	NEG	Negative(TB Ag-Nil: -0.01 , Nil: 0.05 , Mitogen-Nil: 33.53 )	-0.01	NEG	DEF.NEG
QFT1271	InstHealthEnv	2016	2016-10-01	SCR0936	2	0	1	1	1	NEG		NA	NA	NA
QFT1272	GCLabs	2017	2017-05-23	SCR0936	2	0	0	1	2	NEG	Negative(TB Ag-Nil: 0.00 , Nil: 0.10 , Mitogen-Nil: 58.01 )	0	NEG	DEF.NEG
QFT1273	GCLabs	2018	2018-04-25	SCR0936	2	0	0	1	3	NEG	Negative(TB Ag-Nil: 0.01 , Nil: 0.03 , Mitogen-Nil: 33.38 )	0.01	NEG	DEF.NEG
QFT1274	KNTA	2017	2017-07-18	SCR0937	NA	0	0	0	1	NEG	Negative(TB Ag-Nil: 0.01, Nil: 0.07, Mitogen-Nil: 38.53)	0.01	NEG	DEF.NEG
QFT1275	KNTA	2017	2017-05-10	SCR0938	NA	0	0	0	1	NEG	Negative(TB Ag-Nil: 0.11, Nil: 0.1, Mitogen-Nil: 20.05)	0.11	NEG	DEF.NEG
QFT1276	KNTA	2017	2017-05-15	SCR0939	NA	0	0	0	1	NEG	Negative(TB Ag-Nil: -0.01, Nil: 0.09, Mitogen-Nil: 14.19)	-0.01	NEG	DEF.NEG
QFT1277	GCLabs	2018	2018-01-19	SCR0940	NA	0	0	0	1	NEG	Negative(TB Ag-Nil: 0.04 , Nil: 0.07 , Mitogen-Nil: 47.87 )	0.04	NEG	DEF.NEG
QFT1278	KNTA	2017	2017-07-18	SCR0941	NA	0	0	0	1	NEG	Negative(TB Ag-Nil: 0.01, Nil: 0.1, Mitogen-Nil: 48.99)	0.01	NEG	DEF.NEG
QFT1279	GCLabs	2017	2017-05-12	SCR0942	NA	0	0	0	1	NEG	Negative(TB Ag-Nil: 0.02 , Nil: 0.08 , Mitogen-Nil: 54.27 )	0.02	NEG	DEF.NEG
QFT1280	GCLabs	2017	2017-06-29	SCR0943	NA	0	0	0	1	NEG	Negative(TB Ag-Nil: 0.31 , Nil: 0.08 , Mitogen-Nil: 39.94 )	0.31	NEG	BOD.NEG
QFT1281	KNTA	2017	2017-05-12	SCR0944	NA	0	0	0	1	NEG	Negative(TB Ag-Nil: 0.03, Nil: 0.12, Mitogen-Nil: 18.52)	0.03	NEG	DEF.NEG
QFT1282	InstHealthEnv	2016	2016-10-01	SCR0945	NA	0	1	0	1	NEG		NA	NA	NA
QFT1283	KNTA	2017	2017-07-20	SCR0946	NA	0	0	0	1	NEG	Negative(TB Ag-Nil: 0.01, Nil: 0.28, Mitogen-Nil: 56.23)	0.01	NEG	DEF.NEG
QFT1284	GCLabs	2017	2017-07-03	SCR0947	NA	0	0	0	1	NEG	Negative(TB Ag-Nil: -0.01 , Nil: 0.10 , Mitogen-Nil: 46.27 )	-0.01	NEG	DEF.NEG
QFT1285	GCLabs	2017	2017-06-28	SCR0948	NA	0	0	0	1	NEG	Negative(TB Ag-Nil: 0.01 , Nil: 0.06 , Mitogen-Nil: 38.87 )	0.01	NEG	DEF.NEG
QFT1286	GCLabs	2017	2017-10-11	SCR0949	NA	0	0	0	1	NEG	Negative(TB Ag-Nil: 0.00 , Nil: 0.06 , Mitogen-Nil: 48.73 )	0	NEG	DEF.NEG
QFT1287	InstHealthEnv	2016	2016-10-01	SCR0950	1	0	1	1	1	NEG		NA	NA	NA
QFT1288	GCLabs	2017	2017-05-23	SCR0950	1	0	0	1	2	NEG	Negative(TB Ag-Nil: 0.01 , Nil: 0.13 , Mitogen-Nil: 56.60 )	0.01	NEG	DEF.NEG
QFT1289	GCLabs	2018	2018-04-25	SCR0950	1	0	0	1	3	NEG	Negative(TB Ag-Nil: 0.01 , Nil: 0.04 , Mitogen-Nil: 33.53 )	0.01	NEG	DEF.NEG
QFT1290	GCLabs	2017	2017-08-21	SCR0951	NA	0	0	0	1	NEG	Negative(TB Ag-Nil: -0.01 , Nil: 0.04 , Mitogen-Nil: 51.73 )	-0.01	NEG	DEF.NEG
QFT1291	GCLabs	2015	2015-05-09	SCR0952	NA	0	0	0	1	NEG	NEGATIVE(TB Ag-Nil: 0.00 , Nil: 0.11 , Mitogen-Nil: 16.27 )	0	NEG	DEF.NEG
QFT1292	GCLabs	2017	2017-06-29	SCR0953	NA	0	0	0	1	NEG	Negative(TB Ag-Nil: -0.02 , Nil: 0.14 , Mitogen-Nil: 39.87 )	-0.02	NEG	DEF.NEG
QFT1293	GCLabs	2018	2018-06-08	SCR0954	NA	0	0	0	1	NEG	Negative(TB Ag-Nil: -0.01 , Nil: 0.07 , Mitogen-Nil: 40.42 )	-0.01	NEG	DEF.NEG
QFT1294	KNTA	2017	2017-05-11	SCR0955	NA	0	0	0	1	POS	Positive(TB Ag-Nil: 0.98, Nil: 0.12, Mitogen-Nil: 24.65)	0.98	POS	DEF.POS
QFT1295	GCLabs	2017	2017-06-29	SCR0956	NA	0	0	0	1	NEG	Negative(TB Ag-Nil: -0.01 , Nil: 0.06 , Mitogen-Nil: 43.70 )	-0.01	NEG	DEF.NEG
QFT1296	GCLabs	2018	2018-01-22	SCR0957	NA	0	0	0	1	NEG	Negative(TB Ag-Nil: 0.06 , Nil: 0.06 , Mitogen-Nil: 47.82 )	0.06	NEG	DEF.NEG
QFT1297	KNTA	2017	2017-05-11	SCR0958	NA	0	0	0	1	NEG	Negative(TB Ag-Nil: 0.00, Nil: 0.07, Mitogen-Nil: 15.89)	0	NEG	DEF.NEG
QFT1298	KNTA	2017	2017-05-10	SCR0959	NA	0	0	0	1	NEG	Negative(TB Ag-Nil: 0.012, Nil: 0.015, Mitogen-Nil: 9.747)	0.01	NEG	DEF.NEG
QFT1299	GCLabs	2017	2017-06-29	SCR0960	NA	0	0	0	1	NEG	Negative(TB Ag-Nil: -0.04 , Nil: 0.11 , Mitogen-Nil: 42.37 )	-0.04	NEG	DEF.NEG
QFT1300	KNTA	2017	2017-07-21	SCR0961	NA	0	0	0	1	NEG	Negative(TB Ag-Nil: 0.01, Nil: 0.03, Mitogen-Nil: 46.2)	0.01	NEG	DEF.NEG
QFT1301	GCLabs	2013	2013-06-08	SCR0962	1	0	0	1	1	NEG	NEGATIVE(TB Ag-Nil: 0.00 , Nil: 0.01 , Mitogen-Nil: 7.95 )	0	NEG	DEF.NEG
QFT1302	GCLabs	2014	2014-04-19	SCR0962	1	0	0	1	2	NEG	NEGATIVE(TB Ag-Nil: -0.03, Nil: 0.10, Mitogen-Nil: 22.81)	-0.03	NEG	DEF.NEG
QFT1303	GCLabs	2015	2015-05-09	SCR0962	1	0	0	1	3	NEG	NEGATIVE(TB Ag-Nil: 0.00 , Nil: 0.04 , Mitogen-Nil: 14.88 )	0	NEG	DEF.NEG
QFT1304	GCLabs	2016	2016-05-14	SCR0962	1	0	0	1	4	NEG	NEGATIVE(TB Ag-Nil: 0.00 , Nil: 0.11 , Mitogen-Nil: 12.20 )	0	NEG	DEF.NEG
QFT1305	GCLabs	2017	2017-05-26	SCR0962	1	0	0	1	5	NEG	Negative(TB Ag-Nil: 0.02 , Nil: 0.09 , Mitogen-Nil: 60.70 )	0.02	NEG	DEF.NEG
QFT1306	GCLabs	2018	2018-04-27	SCR0962	1	0	0	1	6	POS	Positive(TB Ag-Nil: 1.33 , Nil: 0.05 , Mitogen-Nil: 29.63 )	1.33	POS	DEF.POS	Not remarkable	Not remarkable	NT	LTBI	LTBI	INH, B6 9mo complete
QFT1307	GCLabs	2017	2017-07-05	SCR0963	NA	0	0	0	1	NEG	Negative(TB Ag-Nil: -0.03 , Nil: 0.13 , Mitogen-Nil: 41.41 )	-0.03	NEG	DEF.NEG
QFT1308	GCLabs	2017	2017-06-28	SCR0964	NA	0	0	0	1	NEG	Negative(TB Ag-Nil: 0.00 , Nil: 0.06 , Mitogen-Nil: 38.87 )	0	NEG	DEF.NEG
QFT1309	KNTA	2017	2017-07-18	SCR0965	NA	0	0	0	1	NEG	Negative(TB Ag-Nil: 0.01, Nil: 0.05, Mitogen-Nil: 42.08)	0.01	NEG	DEF.NEG
QFT1310	GCLabs	2016	2016-05-14	SCR0966	1	0	0	1	1	NEG	NEGATIVE(TB Ag-Nil: 0.00 , Nil: 0.03 , Mitogen-Nil: 10.49 )	0	NEG	DEF.NEG
QFT1311	GCLabs	2017	2017-06-08	SCR0966	1	0	0	1	2	NEG	Negative(TB Ag-Nil: -0.01 , Nil: 0.06 , Mitogen-Nil: 42.64 )	-0.01	NEG	DEF.NEG
QFT1312	InstHealthEnv	2016	2016-10-01	SCR0967	NA	0	1	0	1	POS		NA	NA	NA
QFT1313	GCLabs	2017	2017-10-27	SCR0968	NA	0	0	0	1	NEG	Negative(TB Ag-Nil: 0.02 , Nil: 0.06 , Mitogen-Nil: 48.85 )	0.02	NEG	DEF.NEG
QFT1314	GCLabs	2017	2017-10-30	SCR0969	NA	0	0	0	1	NEG	Negative(TB Ag-Nil: -0.01 , Nil: 0.08 , Mitogen-Nil: 52.37 )	-0.01	NEG	DEF.NEG
QFT1315	GCLabs	2017	2017-08-30	SCR0970	NA	0	0	0	1	NEG	Negative(TB Ag-Nil: 0.00 , Nil: 0.04 , Mitogen-Nil: 45.04 )	0	NEG	DEF.NEG
QFT1316	KNTA	2017	2017-07-18	SCR0971	NA	0	0	0	1	NEG	Negative(TB Ag-Nil: 0.01, Nil: 0.08, Mitogen-Nil: 48.99)	0.01	NEG	DEF.NEG
QFT1317	GCLabs	2017	2017-06-29	SCR0972	NA	0	0	0	1	POS	Positive(TB Ag-Nil: 0.92 , Nil: 0.35 , Mitogen-Nil: 42.13 )	0.92	POS	DEF.POS
QFT1318	KNTA	2017	2017-07-18	SCR0973	NA	0	0	0	1	NEG	Negative(TB Ag-Nil: 0.01, Nil: 0.06, Mitogen-Nil: 39.99)	0.01	NEG	DEF.NEG
QFT1319	GCLabs	2014	2014-04-19	SCR0974	3	0	0	1	1	NEG	NEGATIVE(TB Ag-Nil: 0.00 , Nil: 0.02 , Mitogen-Nil: 8.70 )	0	NEG	DEF.NEG
QFT1320	KNTA	2017	2017-07-19	SCR0974	3	0	0	1	2	NEG	Negative(TB Ag-Nil: 0.01, Nil: 0.04, Mitogen-Nil: 41.84)	0.01	NEG	DEF.NEG
QFT1321	GCLabs	2017	2017-06-27	SCR0975	NA	0	0	0	1	NEG	Negative(TB Ag-Nil: 0.00 , Nil: 0.04 , Mitogen-Nil: 35.14 )	0	NEG	DEF.NEG
QFT1322	GCLabs	2018	2018-01-16	SCR0976	NA	0	0	0	1	NEG	Negative(TB Ag-Nil: -0.01 , Nil: 0.16 , Mitogen-Nil: 51.12 )	-0.01	NEG	DEF.NEG
QFT1323	GCLabs	2017	2017-08-29	SCR0977	NA	0	0	0	1	NEG	Negative(TB Ag-Nil: 0.01 , Nil: 0.04 , Mitogen-Nil: 51.59 )	0.01	NEG	DEF.NEG
QFT1324	InstHealthEnv	2016	2016-10-01	SCR0978	NA	0	1	0	1	NEG		NA	NA	NA
QFT1325	KNTA	2017	2017-05-11	SCR0979	NA	0	0	0	1	NEG	Negative(TB Ag-Nil: 0.04, Nil: 0.09, Mitogen-Nil: 22.91)	0.04	NEG	DEF.NEG
QFT1326	GCLabs	2017	2017-06-29	SCR0980	NA	0	0	0	1	NEG	Negative(TB Ag-Nil: 0.00 , Nil: 0.05 , Mitogen-Nil: 39.97 )	0	NEG	DEF.NEG
QFT1327	GCLabs	2017	2017-10-26	SCR0981	NA	0	0	0	1	NEG	Negative(TB Ag-Nil: -0.01 , Nil: 0.11 , Mitogen-Nil: 45.74 )	-0.01	NEG	DEF.NEG
QFT1328	GCLabs	2015	2015-05-09	SCR0982	3	0	0	1	1	NEG	NEGATIVE(TB Ag-Nil: 0.34 , Nil: 0.11 , Mitogen-Nil: 16.51 )	0.34	NEG	BOD.NEG
QFT1329	GCLabs	2016	2016-05-14	SCR0982	3	0	0	1	2	NEG	NEGATIVE(TB Ag-Nil: -0.10 , Nil: 0.92 , Mitogen-Nil: 10.13 )	-0.1	NEG	DEF.NEG
QFT1330	GCLabs	2017	2017-05-26	SCR0982	3	0	0	1	3	POS	Positive(TB Ag-Nil: 0.86 , Nil: 0.19 , Mitogen-Nil: 59.59 )	0.86	POS	DEF.POS	Not remarkable	NT	NT	LTBI	Refusal	Refusal
QFT1331	GCLabs	2013	2013-06-08	SCR0983	NA	0	0	0	1	NEG	NEGATIVE(TB Ag-Nil: 0.06, Nil: 0.03, Mitogen-Nil: 11.03)	0.06	NEG	DEF.NEG
QFT1332	KNTA	2017	2017-07-20	SCR0984	NA	0	0	0	1	NEG	Negative(TB Ag-Nil: 0.01, Nil: 0.25, Mitogen-Nil: 56.23)	0.01	NEG	DEF.NEG
QFT1333	InstHealthEnv	2016	2016-10-01	SCR0985	2	0	1	1	1	NEG		NA	NA	NA
QFT1334	GCLabs	2017	2017-05-26	SCR0985	2	0	0	1	2	NEG	Negative(TB Ag-Nil: 0.00 , Nil: 0.19 , Mitogen-Nil: 57.48 )	0	NEG	DEF.NEG
QFT1335	GCLabs	2018	2018-05-03	SCR0985	2	0	0	1	3	NEG	Negative(TB Ag-Nil: -0.18 , Nil: 0.45 , Mitogen-Nil: 27.60 )	-0.18	NEG	DEF.NEG
QFT1336	InstHealthEnv	2016	2016-10-01	SCR0986	NA	0	1	0	1	POS		NA	NA	NA
QFT1337	GCLabs	2017	2017-08-29	SCR0987	NA	0	0	0	1	NEG	Negative(TB Ag-Nil: 0.00 , Nil: 0.09 , Mitogen-Nil: 51.54 )	0	NEG	DEF.NEG
QFT1338	KNTA	2017	2017-05-10	SCR0988	NA	0	0	0	1	NEG	Negative(TB Ag-Nil: -0.01, Nil: 0.11, Mitogen-Nil: 19.36)	-0.01	NEG	DEF.NEG
QFT1339	KNTA	2017	2017-07-18	SCR0989	NA	0	0	0	1	POS	Positive(TB Ag-Nil: 0.63, Nil: 1.35, Mitogen-Nil: 52.04)	0.63	POS	BOD.POS
QFT1340	GCLabs	2013	2013-06-08	SCR0990	1	0	0	1	1	NEG	NEGATIVE(TB Ag-Nil: 0.13 , Nil: 0.03 , Mitogen-Nil: 8.09 )	0.13	NEG	DEF.NEG
QFT1341	GCLabs	2014	2014-04-19	SCR0990	1	0	0	1	2	NEG	NEGATIVE(TB Ag-Nil: 0.08, Nil: 0.08, Mitogen-Nil: 22.90)	0.08	NEG	DEF.NEG
QFT1342	GCLabs	2015	2015-05-09	SCR0990	1	0	0	1	3	NEG	NEGATIVE(TB Ag-Nil: 0.08 , Nil: 0.08 , Mitogen-Nil: 16.42 )	0.08	NEG	DEF.NEG
QFT1343	GCLabs	2016	2016-05-14	SCR0990	1	0	0	1	4	NEG	NEGATIVE(TB Ag-Nil: 0.07 , Nil: 0.08 , Mitogen-Nil: 12.47 )	0.07	NEG	DEF.NEG
QFT1344	GCLabs	2017	2017-05-26	SCR0990	1	0	0	1	5	NEG	Negative(TB Ag-Nil: 0.10 , Nil: 0.12 , Mitogen-Nil: 59.65 )	0.1	NEG	DEF.NEG
QFT1345	GCLabs	2018	2018-04-24	SCR0990	1	0	0	1	6	NEG	Negative(TB Ag-Nil: 0.03 , Nil: 0.06 , Mitogen-Nil: 38.62 )	0.03	NEG	DEF.NEG
QFT1346	GCLabs	2017	2017-05-25	SCR0991	2	0	0	1	1	NEG	Negative(TB Ag-Nil: 0.02 , Nil: 0.11 , Mitogen-Nil: 46.73 )	0.02	NEG	DEF.NEG
QFT1347	GCLabs	2018	2018-04-24	SCR0991	2	0	0	1	2	NEG	Negative(TB Ag-Nil: 0.00 , Nil: 0.06 , Mitogen-Nil: 33.96 )	0	NEG	DEF.NEG
QFT1348	GCLabs	2013	2013-06-08	SCR0992	1	0	0	1	1	NEG	NEGATIVE(TB Ag-Nil: 0.18 , Nil: 0.16 , Mitogen-Nil: 12.29 )	0.18	NEG	DEF.NEG
QFT1349	GCLabs	2014	2014-04-19	SCR0992	1	0	0	1	2	NEG	NEGATIVE(TB Ag-Nil: 0.03 , Nil: 0.05 , Mitogen-Nil: 8.28 )	0.03	NEG	DEF.NEG
QFT1350	GCLabs	2016	2016-05-14	SCR0992	1	0	0	1	3	NEG	NEGATIVE(TB Ag-Nil: 0.00 , Nil: 0.04 , Mitogen-Nil: 11.31 )	0	NEG	DEF.NEG
QFT1351	GCLabs	2017	2017-05-23	SCR0992	1	0	0	1	4	NEG	Negative(TB Ag-Nil: 0.11 , Nil: 0.11 , Mitogen-Nil: 57.66 )	0.11	NEG	DEF.NEG
QFT1352	GCLabs	2018	2018-04-24	SCR0992	1	0	0	1	5	NEG	Negative(TB Ag-Nil: 0.01 , Nil: 0.06 , Mitogen-Nil: 38.62 )	0.01	NEG	DEF.NEG
QFT1353	KNTA	2017	2017-05-10	SCR0993	NA	0	0	0	1	NEG	Negative(TB Ag-Nil: 0.01, Nil: 0.16, Mitogen-Nil: 22.06)	0.01	NEG	DEF.NEG
QFT1354	GCLabs	2017	2017-06-27	SCR0994	NA	0	0	0	1	NEG	Negative(TB Ag-Nil: 0.02 , Nil: 0.09 , Mitogen-Nil: 36.48 )	0.02	NEG	DEF.NEG
QFT1355	GCLabs	2014	2014-04-19	SCR0995	1	0	0	1	1	NEG	NEGATIVE(TB Ag-Nil: -0.01 , Nil: 0.04 , Mitogen-Nil: 8.37 )	-0.01	NEG	DEF.NEG
QFT1356	GCLabs	2018	2018-02-12	SCR0995	1	0	0	1	2	NEG	Negative(TB Ag-Nil: -0.01 , Nil: 0.15 , Mitogen-Nil: 58.62 )	-0.01	NEG	DEF.NEG
QFT1357	GCLabs	2017	2017-06-30	SCR0996	NA	0	0	0	1	NEG	Negative(TB Ag-Nil: -0.03 , Nil: 0.11 , Mitogen-Nil: 46.60 )	-0.03	NEG	DEF.NEG
QFT1358	GCLabs	2017	2017-05-29	SCR0997	2	0	0	1	1	NEG	Negative(TB Ag-Nil: 0.02 , Nil: 0.13 , Mitogen-Nil: 56.68 )	0.02	NEG	DEF.NEG
QFT1359	GCLabs	2018	2018-05-02	SCR0997	2	0	0	1	2	NEG	Negative(TB Ag-Nil: 0.10 , Nil: 0.08 , Mitogen-Nil: 33.53 )	0.1	NEG	DEF.NEG
QFT1360	GCLabs	2018	2018-04-25	SCR0998	NA	0	0	0	1	POS	Positive(TB Ag-Nil: 0.43 , Nil: 0.23 , Mitogen-Nil: 28.73 )	0.43	POS	BOD.POS
QFT1361	GCLabs	2017	2017-08-29	SCR0999	NA	0	0	0	1	NEG	Negative(TB Ag-Nil: 0.00 , Nil: 0.04 , Mitogen-Nil: 51.59 )	0	NEG	DEF.NEG
QFT1362	GCLabs	2017	2017-07-26	SCR1000	NA	0	0	0	1	NEG	Negative(TB Ag-Nil: 0.00 , Nil: 0.06 , Mitogen-Nil: 42.21 )	0	NEG	DEF.NEG
QFT1363	GCLabs	2014	2014-04-19	SCR1001	1	0	0	1	1	NEG	NEGATIVE(TB Ag-Nil: -0.06 , Nil: 0.19 , Mitogen-Nil: 25.81 )	-0.06	NEG	DEF.NEG
QFT1364	GCLabs	2015	2015-05-09	SCR1001	1	0	0	1	2	NEG	NEGATIVE(TB Ag-Nil: 0.00 , Nil: 0.10 , Mitogen-Nil: 17.11 )	0	NEG	DEF.NEG
QFT1365	GCLabs	2016	2016-05-14	SCR1001	1	0	0	1	3	NEG	NEGATIVE(TB Ag-Nil: 0.00 , Nil: 0.13 , Mitogen-Nil: 10.98 )	0	NEG	DEF.NEG
QFT1366	GCLabs	2017	2017-05-25	SCR1001	1	0	0	1	4	NEG	Negative(TB Ag-Nil: 0.02 , Nil: 0.08 , Mitogen-Nil: 47.21 )	0.02	NEG	DEF.NEG
QFT1367	GCLabs	2018	2018-04-27	SCR1001	1	0	0	1	5	POS	Positive(TB Ag-Nil: 0.86 , Nil: 0.24 , Mitogen-Nil: 29.44 )	0.86	POS	DEF.POS	Not remarkable	Not remarkable	NT	LTBI	LTBI	INH B6. 4mo
QFT1368	GCLabs	2017	2017-06-28	SCR1002	NA	0	0	0	1	NEG	Negative(TB Ag-Nil: 0.00 , Nil: 0.11 , Mitogen-Nil: 33.15 )	0	NEG	DEF.NEG
QFT1369	GCLabs	2017	2017-06-29	SCR1003	NA	0	0	0	1	NEG	Negative(TB Ag-Nil: -0.01 , Nil: 0.35 , Mitogen-Nil: 43.41 )	-0.01	NEG	DEF.NEG
QFT1370	KNTA	2017	2017-05-12	SCR1004	NA	0	0	0	1	POS	Positive(TB Ag-Nil: 13.11, Nil: 0.25, Mitogen-Nil: 21.14)	13.11	POS	DEF.POS
QFT1371	KNTA	2017	2017-07-20	SCR1005	NA	0	0	0	1	POS	Positive(TB Ag-Nil: 0.47, Nil: 0.4, Mitogen-Nil: 37.85)	0.47	POS	BOD.POS
QFT1372	GCLabs	2017	2017-05-25	SCR1006	2	0	0	1	1	NEG	Negative(TB Ag-Nil: 0.11 , Nil: 0.08 , Mitogen-Nil: 46.76 )	0.11	NEG	DEF.NEG
QFT1373	GCLabs	2018	2018-04-27	SCR1006	2	0	0	1	2	NEG	Negative(TB Ag-Nil: 0.09 , Nil: 0.05 , Mitogen-Nil: 28.54 )	0.09	NEG	DEF.NEG
QFT1374	GCLabs	2015	2015-05-09	SCR1007	1	0	0	1	1	NEG	NEGATIVE(TB Ag-Nil: 0.00 , Nil: 0.07 , Mitogen-Nil: 17.36 )	0	NEG	DEF.NEG
QFT1375	GCLabs	2016	2016-05-14	SCR1007	1	0	0	1	2	NEG	NEGATIVE(TB Ag-Nil: 0.05 , Nil: 0.15 , Mitogen-Nil: 12.32 )	0.05	NEG	DEF.NEG
QFT1376	GCLabs	2017	2017-05-23	SCR1007	1	0	0	1	3	NEG	Negative(TB Ag-Nil: -0.01 , Nil: 0.09 , Mitogen-Nil: 57.68 )	-0.01	NEG	DEF.NEG
QFT1377	GCLabs	2018	2018-04-27	SCR1007	1	0	0	1	4	NEG	Negative(TB Ag-Nil: -0.01 , Nil: 0.04 , Mitogen-Nil: 29.64 )	-0.01	NEG	DEF.NEG
QFT1378	GCLabs	2017	2017-06-27	SCR1008	NA	0	0	0	1	NEG	Negative(TB Ag-Nil: -0.10 , Nil: 0.46 , Mitogen-Nil: 38.17 )	-0.1	NEG	DEF.NEG
QFT1379	KNTA	2017	2017-05-15	SCR1009	NA	0	0	0	1	NEG	Negative(TB Ag-Nil: 0.04, Nil: 0.15, Mitogen-Nil: 13.54)	0.04	NEG	DEF.NEG
QFT1380	KNTA	2017	2017-05-12	SCR1010	NA	0	0	0	1	NEG	Negative(TB Ag-Nil: 0.01, Nil: 0.12, Mitogen-Nil: 32.2)	0.01	NEG	DEF.NEG
QFT1381	GCLabs	2017	2017-12-21	SCR1011	NA	0	0	0	1	POS	Positive(TB Ag-Nil: 5.63 , Nil: 0.08 , Mitogen-Nil: 50.82 )	5.63	POS	DEF.POS
QFT1382	InstHealthEnv	2016	2016-10-01	SCR1012	NA	0	1	0	1	NEG		NA	NA	NA
QFT1383	GCLabs	2017	2017-06-28	SCR1013	NA	0	0	0	1	NEG	Negative(TB Ag-Nil: 0.04 , Nil: 0.08 , Mitogen-Nil: 40.44 )	0.04	NEG	DEF.NEG
QFT1384	GCLabs	2015	2015-05-09	SCR1014	3	0	0	1	1	NEG	NEGATIVE(TB Ag-Nil: 0.07 , Nil: 0.01 , Mitogen-Nil: 17.37 )	0.07	NEG	DEF.NEG
QFT1385	GCLabs	2016	2016-05-14	SCR1014	3	0	0	1	2	NEG	NEGATIVE(TB Ag-Nil: -0.14 , Nil: 0.50 , Mitogen-Nil: 11.81 )	-0.14	NEG	DEF.NEG
QFT1386	GCLabs	2017	2017-07-26	SCR1015	1	0	0	1	1	NEG	Negative(TB Ag-Nil: 0.24 , Nil: 0.05 , Mitogen-Nil: 42.21 )	0.24	NEG	BOD.NEG
QFT1387	GCLabs	2018	2018-04-24	SCR1015	1	0	0	1	2	NEG	Negative(TB Ag-Nil: 0.31 , Nil: 0.06 , Mitogen-Nil: 33.87 )	0.31	NEG	BOD.NEG
QFT1388	KNTA	2017	2017-07-19	SCR1016	NA	0	0	0	1	NEG	Negative(TB Ag-Nil: 0.03, Nil: 0.47, Mitogen-Nil: 4.13)	0.03	NEG	DEF.NEG
QFT1389	GCLabs	2013	2013-06-08	SCR1017	NA	0	0	0	1	NEG	NEGATIVE(TB Ag-Nil: 0.00 , Nil: 0.09 , Mitogen-Nil: 12.03 )	0	NEG	DEF.NEG
QFT1390	GCLabs	2017	2017-07-25	SCR1018	2	0	0	1	1	NEG	Negative(TB Ag-Nil: -0.02 , Nil: 0.07 , Mitogen-Nil: 45.87 )	-0.02	NEG	DEF.NEG
QFT1391	GCLabs	2018	2018-05-03	SCR1018	2	0	0	1	2	NEG	Negative(TB Ag-Nil: -0.01 , Nil: 0.05 , Mitogen-Nil: 28.01 )	-0.01	NEG	DEF.NEG
QFT1392	KNTA	2017	2017-05-12	SCR1019	NA	0	0	0	1	NEG	Negative(TB Ag-Nil: -0.01, Nil: 0.17, Mitogen-Nil: 17.58)	-0.01	NEG	DEF.NEG
QFT1393	GCLabs	2016	2016-05-14	SCR1020	1	0	0	1	1	NEG	NEGATIVE(TB Ag-Nil: 0.15 , Nil: 0.28 , Mitogen-Nil: 10.65 )	0.15	NEG	DEF.NEG
QFT1394	GCLabs	2017	2017-05-26	SCR1020	1	0	0	1	2	POS	Positive(TB Ag-Nil: 4.07 , Nil: 0.19 , Mitogen-Nil: 51.90 )	4.07	POS	DEF.POS	Active TB	After TB	Neg	unknown	TB
QFT1395	KNTA	2017	2017-07-19	SCR1021	NA	0	0	0	1	NEG	Negative(TB Ag-Nil: 0.02, Nil: 0.11, Mitogen-Nil: 39.87)	0.02	NEG	DEF.NEG
QFT1396	KNTA	2017	2017-07-18	SCR1022	NA	0	0	0	1	NEG	Negative(TB Ag-Nil: 0.01, Nil: 0.08, Mitogen-Nil: 41.99)	0.01	NEG	DEF.NEG
QFT1397	KNTA	2017	2017-05-15	SCR1023	NA	0	0	0	1	NEG	Negative(TB Ag-Nil: 0, Nil: 0.09, Mitogen-Nil: 13.45)	0	NEG	DEF.NEG
QFT1398	InstHealthEnv	2016	2016-10-01	SCR1024	2	0	1	1	1	NEG		NA	NA	NA
QFT1399	GCLabs	2017	2017-01-28	SCR1024	2	0	0	1	2	NEG	Negative(TB Ag-Nil: -0.02 , Nil: 0.12 , Mitogen-Nil: 55.14 )	-0.02	NEG	DEF.NEG
QFT1400	GCLabs	2018	2018-04-25	SCR1024	2	0	0	1	3	NEG	Negative(TB Ag-Nil: 0.00 , Nil: 0.06 , Mitogen-Nil: 31.63 )	0	NEG	DEF.NEG
QFT1401	KNTA	2017	2017-07-19	SCR1025	NA	0	0	0	1	NEG	Negative(TB Ag-Nil: 0.01, Nil: 0.06, Mitogen-Nil: 41.84)	0.01	NEG	DEF.NEG
QFT1402	GCLabs	2017	2017-08-29	SCR1026	NA	0	0	0	1	NEG	Negative(TB Ag-Nil: 0.02 , Nil: 0.07 , Mitogen-Nil: 51.56 )	0.02	NEG	DEF.NEG
QFT1403	GCLabs	2017	2017-11-23	SCR1027	NA	0	0	0	1	NEG	Negative(TB Ag-Nil: 0.19 , Nil: 0.08 , Mitogen-Nil: 50.27 )	0.19	NEG	DEF.NEG
QFT1404	KNTA	2017	2017-07-21	SCR1028	NA	0	0	0	1	POS	Positive(TB Ag-Nil: 1.19, Nil: 0.16, Mitogen-Nil: 48.52)	1.19	POS	DEF.POS
QFT1405	GCLabs	2017	2017-06-28	SCR1029	NA	0	0	0	1	NEG	Negative(TB Ag-Nil: 0.00 , Nil: 0.05 , Mitogen-Nil: 40.48 )	0	NEG	DEF.NEG
QFT1406	KNTA	2017	2017-05-10	SCR1030	NA	0	0	0	1	NEG	Negative(TB Ag-Nil: 0.03, Nil: 0.06, Mitogen-Nil: 22.47)	0.03	NEG	DEF.NEG
QFT1407	GCLabs	2014	2014-04-19	SCR1031	NA	0	0	0	1	NEG	NEGATIVE(TB Ag-Nil: -0.02 , Nil: 0.08 , Mitogen-Nil: 8.05 )	-0.02	NEG	DEF.NEG
QFT1408	KNTA	2017	2017-07-18	SCR1032	NA	0	0	0	1	NEG	Negative(TB Ag-Nil: 0.01, Nil: 0.04, Mitogen-Nil: 42.08)	0.01	NEG	DEF.NEG
QFT1409	KNTA	2017	2017-07-19	SCR1033	NA	0	0	0	1	NEG	Negative(TB Ag-Nil: 0.01, Nil: 0.04, Mitogen-Nil: 39.87)	0.01	NEG	DEF.NEG
QFT1410	GCLabs	2017	2017-11-20	SCR1034	NA	0	0	0	1	NEG	Negative(TB Ag-Nil: -0.01 , Nil: 0.11 , Mitogen-Nil: 53.43 )	-0.01	NEG	DEF.NEG
QFT1411	KNTA	2017	2017-05-12	SCR1035	NA	0	0	0	1	NEG	Negative(TB Ag-Nil: -0.02, Nil: 0.12, Mitogen-Nil: 20.73)	-0.02	NEG	DEF.NEG
QFT1412	GCLabs	2013	2013-06-08	SCR1036	1	0	0	1	1	NEG	NEGATIVE(TB Ag-Nil: 0.07, Nil: 0.21, Mitogen-Nil: 11.07)	0.07	NEG	DEF.NEG
QFT1413	GCLabs	2014	2014-04-19	SCR1036	1	0	0	1	2	NEG	NEGATIVE(TB Ag-Nil: -0.02 , Nil: 0.09 , Mitogen-Nil: 7.25 )	-0.02	NEG	DEF.NEG
QFT1414	GCLabs	2016	2016-05-14	SCR1036	1	0	0	1	3	NEG	NEGATIVE(TB Ag-Nil: 0.00 , Nil: 0.24 , Mitogen-Nil: 10.48 )	0	NEG	DEF.NEG
QFT1415	GCLabs	2017	2017-05-31	SCR1036	1	0	0	1	4	NEG	Negative(TB Ag-Nil: -0.03 , Nil: 0.23 , Mitogen-Nil: 42.22 )	-0.03	NEG	DEF.NEG
QFT1416	GCLabs	2018	2018-05-02	SCR1036	1	0	0	1	5	NEG	Negative(TB Ag-Nil: -0.02 , Nil: 0.08 , Mitogen-Nil: 33.53 )	-0.02	NEG	DEF.NEG
QFT1417	GCLabs	2017	2017-07-06	SCR1037	NA	0	0	0	1	POS	Positive(TB Ag-Nil: 0.92 , Nil: 0.09 , Mitogen-Nil: 40.38 )	0.92	POS	DEF.POS
QFT1418	GCLabs	2017	2017-06-30	SCR1038	NA	0	0	0	1	NEG	Negative(TB Ag-Nil: 0.00 , Nil: 0.05 , Mitogen-Nil: 35.99 )	0	NEG	DEF.NEG
QFT1419	GCLabs	2013	2013-06-08	SCR1039	1	0	0	1	1	NEG	NEGATIVE(TB Ag-Nil: 0.03 , Nil: 0.06 , Mitogen-Nil: 12.25 )	0.03	NEG	DEF.NEG
QFT1420	GCLabs	2014	2014-04-19	SCR1039	1	0	0	1	2	NEG	NEGATIVE(TB Ag-Nil: 0.00 , Nil: 0.05 , Mitogen-Nil: 7.53 )	0	NEG	DEF.NEG
QFT1421	GCLabs	2015	2015-05-09	SCR1039	1	0	0	1	3	NEG	NEGATIVE(TB Ag-Nil: 0.06 , Nil: 0.03 , Mitogen-Nil: 16.62 )	0.06	NEG	DEF.NEG
QFT1422	GCLabs	2016	2016-05-14	SCR1039	1	0	0	1	4	NEG	NEGATIVE(TB Ag-Nil: -0.04 , Nil: 0.20 , Mitogen-Nil: 10.64 )	-0.04	NEG	DEF.NEG
QFT1423	GCLabs	2017	2017-05-25	SCR1039	1	0	0	1	5	NEG	Negative(TB Ag-Nil: -0.02 , Nil: 0.16 , Mitogen-Nil: 47.13 )	-0.02	NEG	DEF.NEG
QFT1424	GCLabs	2018	2018-05-02	SCR1039	1	0	0	1	6	NEG	Negative(TB Ag-Nil: -0.01 , Nil: 0.03 , Mitogen-Nil: 33.59 )	-0.01	NEG	DEF.NEG
QFT1425	KNTA	2017	2017-05-15	SCR1040	NA	0	0	0	1	POS	Positive(TB Ag-Nil: 0.61, Nil: 0.15, Mitogen-Nil: 14.35)	0.61	POS	BOD.POS
QFT1426	KNTA	2017	2017-07-21	SCR1041	NA	0	0	0	1	NEG	Negative(TB Ag-Nil: 0.01, Nil: 0.04, Mitogen-Nil: 48.52)	0.01	NEG	DEF.NEG
QFT1427	KNTA	2017	2017-05-10	SCR1042	NA	0	0	0	1	NEG	Negative(TB Ag-Nil: 0, Nil: 0.1, Mitogen-Nil: 21.51)	0	NEG	DEF.NEG
QFT1428	GCLabs	2014	2014-04-19	SCR1043	NA	0	0	0	1	NEG	NEGATIVE(TB Ag-Nil: 0.02, Nil: 0.05, Mitogen-Nil: 17.09)	0.02	NEG	DEF.NEG
QFT1429	GCLabs	2017	2017-06-29	SCR1044	NA	0	0	0	1	NEG	Negative(TB Ag-Nil: -0.01 , Nil: 0.05 , Mitogen-Nil: 43.71 )	-0.01	NEG	DEF.NEG
QFT1430	KNTA	2017	2017-07-21	SCR1045	NA	0	0	0	1	NEG	Negative(TB Ag-Nil: 0.01, Nil: 0.1, Mitogen-Nil: 48.52)	0.01	NEG	DEF.NEG
QFT1431	GCLabs	2013	2013-06-08	SCR1046	3	0	0	1	1	NEG	NEGATIVE(TB Ag-Nil: 0.03 , Nil: 0.06 , Mitogen-Nil: 12.29 )	0.03	NEG	DEF.NEG
QFT1432	GCLabs	2014	2014-04-19	SCR1046	3	0	0	1	2	NEG	NEGATIVE(TB Ag-Nil: 0.02, Nil: 0.06, Mitogen-Nil: 23.35)	0.02	NEG	DEF.NEG
QFT1433	GCLabs	2015	2015-05-09	SCR1046	3	0	0	1	3	NEG	NEGATIVE(TB Ag-Nil: 0.02 , Nil: 0.02 , Mitogen-Nil: 13.82 )	0.02	NEG	DEF.NEG
QFT1434	GCLabs	2016	2016-05-14	SCR1047	NA	0	0	0	1	NEG	NEGATIVE(TB Ag-Nil: 0.29 , Nil: 0.32 , Mitogen-Nil: 10.35 )	0.29	NEG	BOD.NEG
QFT1435	GCLabs	2015	2015-05-09	SCR1048	1	0	0	1	1	NEG	NEGATIVE(TB Ag-Nil: -0.06 , Nil: 0.17 , Mitogen-Nil: 16.54 )	-0.06	NEG	DEF.NEG
QFT1436	GCLabs	2016	2016-05-14	SCR1048	1	0	0	1	2	NEG	NEGATIVE(TB Ag-Nil: -0.05 , Nil: 0.09 , Mitogen-Nil: 11.17 )	-0.05	NEG	DEF.NEG
QFT1437	GCLabs	2016	2016-08-13	SCR1048	1	0	0	1	3	NEG	NEGATIVE(TB Ag-Nil: -0.04 , Nil: 0.14 , Mitogen-Nil: 14.54 )	-0.04	NEG	DEF.NEG
QFT1438	GCLabs	2014	2014-04-19	SCR1049	2	0	0	1	1	NEG	NEGATIVE(TB Ag-Nil: 0.00 , Nil: 0.02 , Mitogen-Nil: 8.14 )	0	NEG	DEF.NEG
QFT1439	GCLabs	2015	2015-05-09	SCR1049	2	0	0	1	2	NEG	NEGATIVE(TB Ag-Nil: -0.01 , Nil: 0.01 , Mitogen-Nil: 14.60 )	-0.01	NEG	DEF.NEG
QFT1440	GCLabs	2016	2016-05-14	SCR1049	2	0	0	1	3	NEG	NEGATIVE(TB Ag-Nil: 0.00 , Nil: 0.06 , Mitogen-Nil: 9.28 )	0	NEG	DEF.NEG
QFT1441	GCLabs	2015	2015-05-09	SCR1050	NA	0	0	0	1	NEG	NEGATIVE(TB Ag-Nil: -0.11 , Nil: 0.14 , Mitogen-Nil: 14.75 )	-0.11	NEG	DEF.NEG
QFT1442	KNTA	2017	2017-07-18	SCR1051	NA	0	0	0	1	POS	Positive(TB Ag-Nil: 0.63, Nil: 0.12, Mitogen-Nil: 42.08)	0.63	POS	BOD.POS
QFT1443	KNTA	2017	2017-05-15	SCR1052	NA	0	0	0	1	NEG	Negative(TB Ag-Nil: -0.04, Nil: 0.15, Mitogen-Nil: 13.74)	-0.04	NEG	DEF.NEG
QFT1444	KNTA	2017	2017-07-21	SCR1053	NA	0	0	0	1	NEG	Negative(TB Ag-Nil: 0.32, Nil: 0.04, Mitogen-Nil: 49.1)	0.32	NEG	BOD.NEG
QFT1445	KNTA	2017	2017-07-19	SCR1054	NA	0	0	0	1	POS	Positive(TB Ag-Nil: 1.1, Nil: 0.05, Mitogen-Nil: 51.12)	1.1	POS	DEF.POS
QFT1446	GCLabs	2017	2017-04-26	SCR1055	1	0	0	1	1	NEG	Negative(TB Ag-Nil: 0.05 , Nil: 0.06 , Mitogen-Nil: 48.67 )	0.05	NEG	DEF.NEG
QFT1447	GCLabs	2018	2018-04-25	SCR1055	1	0	0	1	2	NEG	Negative(TB Ag-Nil: 0.02 , Nil: 0.02 , Mitogen-Nil: 33.55 )	0.02	NEG	DEF.NEG
QFT1448	GCLabs	2017	2017-12-28	SCR1056	NA	0	0	0	1	NEG	Negative(TB Ag-Nil: 0.01 , Nil: 0.09 , Mitogen-Nil: 56.07 )	0.01	NEG	DEF.NEG
QFT1449	GCLabs	2013	2013-06-08	SCR1057	NA	0	0	0	1	NEG	NEGATIVE(TB Ag-Nil: 0.03, Nil: 0.03, Mitogen-Nil: 10.79)	0.03	NEG	DEF.NEG
QFT1450	KNTA	2017	2017-05-10	SCR1058	NA	0	0	0	1	NEG	Negative(TB Ag-Nil: 0.03, Nil: 0.11, Mitogen-Nil: 20.8)	0.03	NEG	DEF.NEG
QFT1451	GCLabs	2017	2017-05-24	SCR1059	2	0	0	1	1	NEG	Negative(TB Ag-Nil: -0.02 , Nil: 0.14 , Mitogen-Nil: 49.99 )	-0.02	NEG	DEF.NEG
QFT1452	GCLabs	2018	2018-04-26	SCR1059	2	0	0	1	2	NEG	Negative(TB Ag-Nil: 0.02 , Nil: 0.09 , Mitogen-Nil: 30.54 )	0.02	NEG	DEF.NEG
QFT1453	GCLabs	2013	2013-06-08	SCR1060	1	0	0	1	1	NEG	NEGATIVE(TB Ag-Nil: 0.02 , Nil: 0.00 , Mitogen-Nil: 7.57 )	0.02	NEG	DEF.NEG
QFT1454	GCLabs	2014	2014-04-19	SCR1060	1	0	0	1	2	NEG	NEGATIVE(TB Ag-Nil: 0.00 , Nil: 0.03 , Mitogen-Nil: 8.04 )	0	NEG	DEF.NEG
QFT1455	GCLabs	2015	2015-05-09	SCR1060	1	0	0	1	3	POS	POSITIVE(TB Ag-Nil: 1.79 , Nil: 0.07 , Mitogen-Nil: 14.36 )	1.79	POS	DEF.POS	Benign granuloma	Benign granuloma	NT	LTBI	Refusal	IPT 1mo. Refusal
QFT1456	GCLabs	2018	2018-01-29	SCR1061	NA	0	0	0	1	NEG	Negative(TB Ag-Nil: 0.01 , Nil: 0.07 , Mitogen-Nil: 47.41 )	0.01	NEG	DEF.NEG
QFT1457	KNTA	2017	2017-05-11	SCR1062	NA	0	0	0	1	NEG	Negative(TB Ag-Nil: 0.01, Nil: 0.08, Mitogen-Nil: 15.15)	0.01	NEG	DEF.NEG
QFT1458	KNTA	2017	2017-07-19	SCR1063	NA	0	0	0	1	POS	Positive(TB Ag-Nil: 1.79, Nil: 0.26, Mitogen-Nil: 41.84)	1.79	POS	DEF.POS
QFT1459	GCLabs	2018	2018-02-06	SCR1064	NA	1	0	1	1	NEG	Negative(TB Ag-Nil: -0.01 , Nil: 0.09 , Mitogen-Nil: 53.36 )	-0.01	NEG	DEF.NEG
QFT1460	GCLabs	2018	2018-03-27	SCR1064	NA	1	0	1	2	NEG	Negative(TB Ag-Nil: -0.01 , Nil: 0.09 , Mitogen-Nil: 44.93 )	-0.01	NEG	DEF.NEG
QFT1461	KNTA	2017	2017-07-20	SCR1065	NA	0	0	0	1	POS	Positive(TB Ag-Nil: 0.55, Nil: 0.11, Mitogen-Nil: 39.2)	0.55	POS	BOD.POS
QFT1462	KNTA	2017	2017-07-18	SCR1066	NA	0	0	0	1	NEG	Negative(TB Ag-Nil: 0.01, Nil: 0.59, Mitogen-Nil: 36.75)	0.01	NEG	DEF.NEG
QFT1463	KNTA	2017	2017-07-19	SCR1067	NA	0	0	0	1	POS	Positive(TB Ag-Nil: 2.45, Nil: 0.03, Mitogen-Nil: 41.84)	2.45	POS	DEF.POS
QFT1464	GCLabs	2017	2017-05-25	SCR1068	2	0	0	1	1	NEG	Negative(TB Ag-Nil: -0.06 , Nil: 0.22 , Mitogen-Nil: 47.07 )	-0.06	NEG	DEF.NEG
QFT1465	GCLabs	2018	2018-04-23	SCR1068	2	0	0	1	2	NEG	Negative(TB Ag-Nil: -0.03 , Nil: 0.16 , Mitogen-Nil: 40.05 )	-0.03	NEG	DEF.NEG
QFT1466	InstHealthEnv	2016	2016-10-01	SCR1069	NA	0	1	0	1	NEG		NA	NA	NA
QFT1467	InstHealthEnv	2016	2016-10-01	SCR1070	2	0	1	1	1	NEG		NA	NA	NA
QFT1468	GCLabs	2017	2017-01-28	SCR1070	2	0	0	1	2	NEG	Negative(TB Ag-Nil: 0.00 , Nil: 0.06 , Mitogen-Nil: 57.28 )	0	NEG	DEF.NEG
QFT1469	GCLabs	2018	2018-04-26	SCR1070	2	0	0	1	3	NEG	Negative(TB Ag-Nil: 0.00 , Nil: 0.03 , Mitogen-Nil: 31.93 )	0	NEG	DEF.NEG
QFT1470	KNTA	2017	2017-05-15	SCR1071	NA	0	0	0	1	NEG	Negative(TB Ag-Nil: -0.05, Nil: 0.24, Mitogen-Nil: 19.23)	-0.05	NEG	DEF.NEG
QFT1471	KNTA	2017	2017-05-11	SCR1072	NA	0	0	0	1	NEG	Negative(TB Ag-Nil: -0.01, Nil: 0.11, Mitogen-Nil: 25.20)	-0.01	NEG	DEF.NEG
QFT1472	GCLabs	2017	2017-06-30	SCR1073	NA	0	0	0	1	NEG	Negative(TB Ag-Nil: 0.00 , Nil: 0.05 , Mitogen-Nil: 46.66 )	0	NEG	DEF.NEG
QFT1473	GCLabs	2017	2017-05-24	SCR1074	2	0	0	1	1	NEG	Negative(TB Ag-Nil: 0.00 , Nil: 0.12 , Mitogen-Nil: 48.02 )	0	NEG	DEF.NEG
QFT1474	GCLabs	2018	2018-04-24	SCR1074	2	0	0	1	2	NEG	Negative(TB Ag-Nil: 0.00 , Nil: 0.07 , Mitogen-Nil: 33.94 )	0	NEG	DEF.NEG
QFT1475	KNTA	2017	2017-07-18	SCR1075	NA	0	0	0	1	POS	Positive(TB Ag-Nil: 3.94, Nil: 0.05, Mitogen-Nil: 40.18)	3.94	POS	DEF.POS
QFT1476	KNTA	2017	2017-07-19	SCR1076	NA	0	0	0	1	POS	Positive(TB Ag-Nil: 0.54, Nil: 0.08, Mitogen-Nil: 43.83)	0.54	POS	BOD.POS
QFT1477	KNTA	2017	2017-05-15	SCR1077	NA	0	0	0	1	NEG	Negative(TB Ag-Nil: -0.05, Nil: 0.19, Mitogen-Nil: 13.96)	-0.05	NEG	DEF.NEG
QFT1478	GCLabs	2017	2017-06-28	SCR1078	NA	0	0	0	1	POS	Positive(TB Ag-Nil: 0.82 , Nil: 0.08 , Mitogen-Nil: 33.19 )	0.82	POS	DEF.POS
QFT1479	GCLabs	2017	2017-07-26	SCR1079	NA	0	0	0	1	NEG	Negative(TB Ag-Nil: 0.00 , Nil: 0.05 , Mitogen-Nil: 42.21 )	0	NEG	DEF.NEG
QFT1480	GCLabs	2016	2016-05-14	SCR1080	NA	0	0	0	1	NEG	NEGATIVE(TB Ag-Nil: 0.23 , Nil: 0.09 , Mitogen-Nil: 10.84 )	0.23	NEG	BOD.NEG
QFT1481	KNTA	2017	2017-07-21	SCR1081	NA	0	0	0	1	NEG	Negative(TB Ag-Nil: 0.04, Nil: 0.02, Mitogen-Nil: 49.1)	0.04	NEG	DEF.NEG
QFT1482	GCLabs	2018	2018-01-12	SCR1082	NA	0	0	0	1	NEG	Negative(TB Ag-Nil: 0.01 , Nil: 0.10 , Mitogen-Nil: 55.71 )	0.01	NEG	DEF.NEG
QFT1483	KNTA	2017	2017-07-18	SCR1083	NA	0	0	0	1	POS	Positive(TB Ag-Nil: 3.02, Nil: 0.35, Mitogen-Nil: 39.99)	3.02	POS	DEF.POS
QFT1484	KNTA	2017	2017-07-21	SCR1084	NA	0	0	0	1	NEG	Negative(TB Ag-Nil: 0.01, Nil: 0.04, Mitogen-Nil: 49.1)	0.01	NEG	DEF.NEG
QFT1485	KNTA	2017	2017-07-18	SCR1085	NA	0	0	0	1	POS	Positive(TB Ag-Nil: 1.55, Nil: 0.81, Mitogen-Nil: 41.99)	1.55	POS	DEF.POS
QFT1486	InstHealthEnv	2016	2016-10-01	SCR1086	1	0	1	1	1	NEG		NA	NA	NA
QFT1487	GCLabs	2017	2017-05-25	SCR1086	1	0	0	1	2	NEG	Negative(TB Ag-Nil: 0.00 , Nil: 0.14 , Mitogen-Nil: 47.15 )	0	NEG	DEF.NEG
QFT1488	GCLabs	2018	2018-04-25	SCR1086	1	0	0	1	3	NEG	Negative(TB Ag-Nil: -0.02 , Nil: 0.12 , Mitogen-Nil: 31.57 )	-0.02	NEG	DEF.NEG
QFT1489	InstHealthEnv	2016	2016-10-01	SCR1087	NA	0	1	0	1	POS		NA	NA	NA
QFT1490	GCLabs	2017	2017-06-27	SCR1088	NA	0	0	0	1	NEG	Negative(TB Ag-Nil: -0.01 , Nil: 0.08 , Mitogen-Nil: 38.55 )	-0.01	NEG	DEF.NEG
QFT1491	GCLabs	2017	2017-01-28	SCR1089	2	0	0	1	1	NEG	Negative(TB Ag-Nil: 0.01 , Nil: 0.12 , Mitogen-Nil: 58.70 )	0.01	NEG	DEF.NEG
QFT1492	GCLabs	2018	2018-04-25	SCR1089	2	0	0	1	2	NEG	Negative(TB Ag-Nil: -0.05 , Nil: 0.17 , Mitogen-Nil: 31.52 )	-0.05	NEG	DEF.NEG
QFT1493	KNTA	2017	2017-07-18	SCR1090	NA	0	0	0	1	NEG	Negative(TB Ag-Nil: 0.01, Nil: 0.06, Mitogen-Nil: 38.53)	0.01	NEG	DEF.NEG
QFT1494	KNTA	2017	2017-05-11	SCR1091	NA	0	0	0	1	NEG	Negative(TB Ag-Nil: 0.19, Nil: 0.25, Mitogen-Nil: 21.32)	0.19	NEG	DEF.NEG
QFT1495	GCLabs	2017	2017-08-30	SCR1092	NA	0	0	0	1	NEG	Negative(TB Ag-Nil: 0.00 , Nil: 0.04 , Mitogen-Nil: 45.04 )	0	NEG	DEF.NEG
QFT1496	GCLabs	2017	2017-09-21	SCR1093	NA	0	0	0	1	NEG	Negative(TB Ag-Nil: 0.00 , Nil: 0.07 , Mitogen-Nil: 43.54 )	0	NEG	DEF.NEG
QFT1497	InstHealthEnv	2016	2016-10-01	SCR1094	2	0	1	1	1	NEG		NA	NA	NA
QFT1498	GCLabs	2017	2017-02-11	SCR1094	2	0	0	1	2	NEG	Negative(TB Ag-Nil: 0.02 , Nil: 0.08 , Mitogen-Nil: 55.19 )	0.02	NEG	DEF.NEG
QFT1499	GCLabs	2018	2018-04-25	SCR1094	2	0	0	1	3	NEG	Negative(TB Ag-Nil: -0.01 , Nil: 0.05 , Mitogen-Nil: 33.36 )	-0.01	NEG	DEF.NEG
QFT1500	KNTA	2017	2017-07-18	SCR1095	NA	0	0	0	1	POS	Positive(TB Ag-Nil: 42.03, Nil: 0.05, Mitogen-Nil: 42.08)	42.03	POS	DEF.POS
QFT1501	GCLabs	2017	2017-05-23	SCR1096	1	0	0	1	1	NEG	Negative(TB Ag-Nil: 0.00 , Nil: 0.09 , Mitogen-Nil: 58.53 )	0	NEG	DEF.NEG
QFT1502	GCLabs	2018	2018-04-25	SCR1096	1	0	0	1	2	POS	Positive(TB Ag-Nil: 2.42 , Nil: 0.05 , Mitogen-Nil: 33.52 )	2.42	POS	DEF.POS	Not remarkable	Not remarkable	NT	LTBI	LTBI	INH 4mo
QFT1503	KNTA	2017	2017-07-18	SCR1097	NA	0	0	0	1	NEG	Negative(TB Ag-Nil: 0.01, Nil: 0.06, Mitogen-Nil: 41.99)	0.01	NEG	DEF.NEG
QFT1504	GCLabs	2018	2018-02-02	SCR1098	NA	1	0	1	1	NEG	Negative(TB Ag-Nil: 0.18 , Nil: 0.06 , Mitogen-Nil: 51.14 )	0.18	NEG	DEF.NEG
QFT1505	GCLabs	2018	2018-04-02	SCR1098	NA	1	0	1	2	NEG	Negative(TB Ag-Nil: 0.30 , Nil: 0.05 , Mitogen-Nil: 37.08 )	0.3	NEG	BOD.NEG
QFT1506	GCLabs	2013	2013-06-08	SCR1099	2	0	0	1	1	NEG	NEGATIVE(TB Ag-Nil: -0.07 , Nil: 0.50 , Mitogen-Nil: 11.88 )	-0.07	NEG	DEF.NEG
QFT1507	GCLabs	2014	2014-04-19	SCR1099	2	0	0	1	2	NEG	NEGATIVE(TB Ag-Nil: 0.06, Nil: 0.14, Mitogen-Nil: 22.87)	0.06	NEG	DEF.NEG
QFT1508	GCLabs	2015	2015-05-09	SCR1099	2	0	0	1	3	POS	POSITIVE(TB Ag-Nil: 0.49 , Nil: 0.11 , Mitogen-Nil: 14.49 )	0.49	POS	BOD.POS	Not remarkable	Benign granuloma	NT	LTBI	LTBI	IPT 9mo complete
QFT1509	GCLabs	2017	2017-05-26	SCR1100	2	0	0	1	1	NEG	Negative(TB Ag-Nil: 0.00 , Nil: 0.07 , Mitogen-Nil: 60.72 )	0	NEG	DEF.NEG
QFT1510	GCLabs	2018	2018-04-25	SCR1100	2	0	0	1	2	NEG	Negative(TB Ag-Nil: -0.01 , Nil: 0.04 , Mitogen-Nil: 31.65 )	-0.01	NEG	DEF.NEG
QFT1511	InstHealthEnv	2016	2016-10-01	SCR1101	NA	0	1	1	1	NEG		NA	NA	NA
QFT1512	GCLabs	2017	2017-05-26	SCR1101	NA	0	0	1	2	NEG	Negative(TB Ag-Nil: -0.01 , Nil: 0.14 , Mitogen-Nil: 59.63 )	-0.01	NEG	DEF.NEG
QFT1513	GCLabs	2017	2017-06-27	SCR1102	NA	0	0	0	1	NEG	Negative(TB Ag-Nil: 0.01 , Nil: 0.05 , Mitogen-Nil: 38.74 )	0.01	NEG	DEF.NEG
QFT1514	KNTA	2017	2017-07-21	SCR1103	NA	0	0	0	1	NEG	Negative(TB Ag-Nil: 0.01, Nil: 0.08, Mitogen-Nil: 48.52)	0.01	NEG	DEF.NEG
QFT1515	GCLabs	2016	2016-02-20	SCR1104	3	0	0	1	1	NEG	NEGATIVE(TB Ag-Nil: 0.02 , Nil: 0.00 , Mitogen-Nil: 9.89 )	0.02	NEG	DEF.NEG
QFT1516	GCLabs	2017	2017-07-21	SCR1104	3	0	0	1	2	NEG	Negative(TB Ag-Nil: 0.00 , Nil: 0.06 , Mitogen-Nil: 46.13 )	0	NEG	DEF.NEG
QFT1517	GCLabs	2017	2017-08-29	SCR1105	NA	0	0	0	1	NEG	Negative(TB Ag-Nil: 0.01 , Nil: 0.03 , Mitogen-Nil: 51.60 )	0.01	NEG	DEF.NEG
QFT1518	KNTA	2017	2017-05-12	SCR1106	NA	0	0	0	1	NEG	Negative(TB Ag-Nil: -0.04, Nil: 0.16, Mitogen-Nil: 18.32)	-0.04	NEG	DEF.NEG
QFT1519	GCLabs	2017	2017-06-30	SCR1107	NA	0	0	0	1	NEG	Negative(TB Ag-Nil: -0.03 , Nil: 0.08 , Mitogen-Nil: 46.63 )	-0.03	NEG	DEF.NEG
QFT1520	GCLabs	2018	2018-01-31	SCR1108	NA	1	0	1	1	NEG	Negative(TB Ag-Nil: 0.19 , Nil: 0.08 , Mitogen-Nil: 50.88 )	0.19	NEG	DEF.NEG
QFT1521	GCLabs	2018	2018-03-28	SCR1108	NA	1	0	1	2	NEG	Negative(TB Ag-Nil: 0.10 , Nil: 0.06 , Mitogen-Nil: 43.51 )	0.1	NEG	DEF.NEG
QFT1522	GCLabs	2017	2017-05-26	SCR1109	2	0	0	1	1	NEG	Negative(TB Ag-Nil: -0.01 , Nil: 0.12 , Mitogen-Nil: 59.65 )	-0.01	NEG	DEF.NEG
QFT1523	GCLabs	2018	2018-04-26	SCR1109	2	0	0	1	2	NEG	Negative(TB Ag-Nil: 0.00 , Nil: 0.05 , Mitogen-Nil: 30.59 )	0	NEG	DEF.NEG
QFT1524	KNTA	2017	2017-07-21	SCR1110	NA	0	0	0	1	POS	Positive(TB Ag-Nil: 0.5, Nil: 0.29, Mitogen-Nil: 49.1)	0.5	POS	BOD.POS
QFT1525	GCLabs	2017	2017-08-29	SCR1111	NA	0	0	0	1	NEG	Negative(TB Ag-Nil: 0.00 , Nil: 0.06 , Mitogen-Nil: 47.15 )	0	NEG	DEF.NEG
QFT1526	KNTA	2017	2017-05-12	SCR1112	NA	0	0	0	1	NEG	Negative(TB Ag-Nil: -0.04, Nil: 0.15, Mitogen-Nil: 18.59)	-0.04	NEG	DEF.NEG
QFT1527	GCLabs	2013	2013-06-08	SCR1113	NA	0	0	0	1	NEG	NEGATIVE(TB Ag-Nil: 0.13 , Nil: 0.10 , Mitogen-Nil: 8.21 )	0.13	NEG	DEF.NEG
QFT1528	GCLabs	2018	2018-04-27	SCR1114	NA	0	0	0	1	NEG	Negative(TB Ag-Nil: 0.02 , Nil: 0.19 , Mitogen-Nil: 28.40 )	0.02	NEG	DEF.NEG
QFT1529	InstHealthEnv	2016	2016-10-01	SCR1115	1	0	1	1	1	NEG		NA	NA	NA
QFT1530	GCLabs	2017	2017-05-24	SCR1115	1	0	0	1	2	NEG	Negative(TB Ag-Nil: 0.01 , Nil: 0.12 , Mitogen-Nil: 56.83 )	0.01	NEG	DEF.NEG
QFT1531	GCLabs	2018	2018-04-26	SCR1115	1	0	0	1	3	NEG	Negative(TB Ag-Nil: 0.02 , Nil: 0.06 , Mitogen-Nil: 30.57 )	0.02	NEG	DEF.NEG
QFT1532	InstHealthEnv	2016	2016-10-01	SCR1116	NA	0	1	1	1	NEG		NA	NA	NA
QFT1533	GCLabs	2017	2017-05-24	SCR1116	NA	0	0	1	2	NEG	Negative(TB Ag-Nil: -0.01 , Nil: 0.19 , Mitogen-Nil: 48.50 )	-0.01	NEG	DEF.NEG
QFT1534	KNTA	2017	2017-07-20	SCR1117	NA	0	0	0	1	NEG	Negative(TB Ag-Nil: 0.01, Nil: 0.1, Mitogen-Nil: 56.23)	0.01	NEG	DEF.NEG
QFT1535	GCLabs	2017	2017-12-15	SCR1118	3	0	0	1	1	NEG	Negative(TB Ag-Nil: 0.00 , Nil: 0.11 , Mitogen-Nil: 49.00 )	0	NEG	DEF.NEG
QFT1536	GCLabs	2018	2018-06-08	SCR1118	3	0	0	1	2	NEG	Negative(TB Ag-Nil: -0.01 , Nil: 0.08 , Mitogen-Nil: 40.40 )	-0.01	NEG	DEF.NEG
QFT1537	KNTA	2017	2017-05-10	SCR1119	NA	0	0	0	1	NEG	Negative(TB Ag-Nil: -0.01, Nil: 0.17, Mitogen-Nil: 20.18)	-0.01	NEG	DEF.NEG
QFT1538	KNTA	2017	2017-05-15	SCR1120	NA	0	0	0	1	NEG	Negative(TB Ag-Nil: 0.01, Nil: 0.09, Mitogen-Nil: 13.86)	0.01	NEG	DEF.NEG
QFT1539	GCLabs	2017	2017-06-29	SCR1121	NA	0	0	0	1	NEG	Negative(TB Ag-Nil: 0.05 , Nil: 0.16 , Mitogen-Nil: 42.32 )	0.05	NEG	DEF.NEG
QFT1540	KNTA	2017	2017-05-10	SCR1122	NA	0	0	0	1	NEG	Negative(TB Ag-Nil: 0, Nil: 0.1, Mitogen-Nil: 21.25)	0	NEG	DEF.NEG
QFT1541	KNTA	2017	2017-07-18	SCR1123	NA	0	0	0	1	POS	Positive(TB Ag-Nil: 1.02, Nil: 0.26, Mitogen-Nil: 48.99)	1.02	POS	DEF.POS
QFT1542	GCLabs	2016	2016-05-14	SCR1124	NA	0	0	0	1	NEG	NEGATIVE(TB Ag-Nil: -0.07 , Nil: 0.20 , Mitogen-Nil: 10.47 )	-0.07	NEG	DEF.NEG
QFT1543	GCLabs	2017	2017-08-31	SCR1125	NA	0	0	0	1	POS	Positive(TB Ag-Nil: 2.67 , Nil: 0.03 , Mitogen-Nil: 57.44 )	2.67	POS	DEF.POS
QFT1544	GCLabs	2017	2017-06-28	SCR1126	NA	0	0	0	1	NEG	Negative(TB Ag-Nil: -0.01 , Nil: 0.05 , Mitogen-Nil: 40.47 )	-0.01	NEG	DEF.NEG
QFT1545	GCLabs	2017	2017-08-30	SCR1127	NA	0	0	0	1	NEG	Negative(TB Ag-Nil: -0.02 , Nil: 0.07 , Mitogen-Nil: 47.77 )	-0.02	NEG	DEF.NEG
QFT1546	KNTA	2017	2017-07-19	SCR1128	NA	0	0	0	1	NEG	Negative(TB Ag-Nil: 0.01, Nil: 0.16, Mitogen-Nil: 39.7)	0.01	NEG	DEF.NEG
QFT1547	GCLabs	2017	2017-04-25	SCR1129	NA	0	0	0	1	NEG	Negative(TB Ag-Nil: 0.11 , Nil: 0.06 , Mitogen-Nil: 50.94 )	0.11	NEG	DEF.NEG
QFT1548	GCLabs	2013	2013-06-08	SCR1130	NA	0	0	0	1	POS	POSITIVE(TB Ag-Nil: 0.35 , Nil: 0.44 , Mitogen-Nil: 8.01 )	0.35	POS	BOD.POS
QFT1549	InstHealthEnv	2016	2016-10-01	SCR1131	NA	0	1	1	1	NEG		NA	NA	NA
QFT1550	GCLabs	2017	2017-01-28	SCR1131	NA	0	0	1	2	POS	Positive(TB Ag-Nil: 0.58 , Nil: 0.06 , Mitogen-Nil: 57.29 )	0.58	POS	BOD.POS
QFT1551	InstHealthEnv	2016	2016-10-01	SCR1132	NA	0	1	1	1	NEG		NA	NA	NA
QFT1552	GCLabs	2017	2017-05-24	SCR1132	NA	0	0	1	2	NEG	Negative(TB Ag-Nil: -0.07 , Nil: 0.21 , Mitogen-Nil: 48.48 )	-0.07	NEG	DEF.NEG
QFT1553	GCLabs	2013	2013-06-08	SCR1133	NA	0	0	0	1	NEG	NEGATIVE(TB Ag-Nil: 0.00 , Nil: 0.04 , Mitogen-Nil: 10.63 )	0	NEG	DEF.NEG
QFT1554	InstHealthEnv	2016	2016-10-01	SCR1134	NA	0	1	1	1	NEG		NA	NA	NA
QFT1555	GCLabs	2018	2018-04-30	SCR1134	NA	0	0	1	2	NEG	Negative(TB Ag-Nil: -0.01 , Nil: 0.05 , Mitogen-Nil: 29.15 )	-0.01	NEG	DEF.NEG
QFT1556	KNTA	2017	2017-05-10	SCR1135	NA	0	0	0	1	NEG	Negative(TB Ag-Nil: 0.01, Nil: 0.1, Mitogen-Nil: 18.45)	0.01	NEG	DEF.NEG
QFT1557	InstHealthEnv	2016	2016-10-01	SCR1136	2	0	1	1	1	NEG		NA	NA	NA
QFT1558	GCLabs	2017	2017-05-26	SCR1136	2	0	0	1	2	NEG	Negative(TB Ag-Nil: -0.08 , Nil: 0.25 , Mitogen-Nil: 59.52 )	-0.08	NEG	DEF.NEG
QFT1559	GCLabs	2018	2018-04-27	SCR1136	2	0	0	1	3	NEG	Negative(TB Ag-Nil: -0.17 , Nil: 0.31 , Mitogen-Nil: 28.29 )	-0.17	NEG	DEF.NEG
QFT1560	GCLabs	2017	2017-06-30	SCR1137	NA	0	0	0	1	NEG	Negative(TB Ag-Nil: 0.34 , Nil: 0.14 , Mitogen-Nil: 35.90 )	0.34	NEG	BOD.NEG
QFT1561	GCLabs	2017	2017-06-29	SCR1138	NA	0	0	0	1	NEG	Negative(TB Ag-Nil: -0.01 , Nil: 0.07 , Mitogen-Nil: 43.68 )	-0.01	NEG	DEF.NEG
QFT1562	GCLabs	2017	2017-06-30	SCR1139	NA	0	0	0	1	NEG	Negative(TB Ag-Nil: -0.16 , Nil: 1.71 , Mitogen-Nil: 41.76 )	-0.16	NEG	DEF.NEG
QFT1563	KNTA	2017	2017-05-12	SCR1140	NA	0	0	0	1	NEG	Negative(TB Ag-Nil: 0.1, Nil: 0.2, Mitogen-Nil: 21.59)	0.1	NEG	DEF.NEG
QFT1564	KNTA	2017	2017-07-19	SCR1141	NA	0	0	0	1	POS	Positive(TB Ag-Nil: 3.95, Nil: 0.49, Mitogen-Nil: 43.83)	3.95	POS	DEF.POS
QFT1565	GCLabs	2016	2016-05-14	SCR1142	NA	0	0	0	1	NEG	NEGATIVE(TB Ag-Nil: 0.00 , Nil: 0.00 , Mitogen-Nil: 11.29 )	0	NEG	DEF.NEG
QFT1566	GCLabs	2018	2018-03-02	SCR1143	NA	0	0	0	1	NEG	Negative(TB Ag-Nil: 0.02 , Nil: 0.06 , Mitogen-Nil: 57.20 )	0.02	NEG	DEF.NEG
QFT1567	GCLabs	2017	2017-10-27	SCR1144	NA	0	0	0	1	NEG	Negative(TB Ag-Nil: 0.00 , Nil: 0.08 , Mitogen-Nil: 48.83 )	0	NEG	DEF.NEG
QFT1568	InstHealthEnv	2016	2016-10-01	SCR1145	2	0	1	1	1	NEG		NA	NA	NA
QFT1569	GCLabs	2017	2017-05-25	SCR1145	2	0	0	1	2	NEG	Negative(TB Ag-Nil: -0.02 , Nil: 0.20 , Mitogen-Nil: 47.09 )	-0.02	NEG	DEF.NEG
QFT1570	GCLabs	2018	2018-04-25	SCR1145	2	0	0	1	3	NEG	Negative(TB Ag-Nil: -0.01 , Nil: 0.07 , Mitogen-Nil: 31.62 )	-0.01	NEG	DEF.NEG
QFT1571	KNTA	2017	2017-07-19	SCR1146	2	0	0	1	1	NEG	Negative(TB Ag-Nil: 0.04 ,Nil: 016 ,Mitogen-Nil: 39.7)	0.04	NEG	DEF.NEG
QFT1572	GCLabs	2018	2018-04-24	SCR1146	2	0	0	1	2	NEG	Negative(TB Ag-Nil: -0.02 , Nil: 0.17 , Mitogen-Nil: 33.77 )	-0.02	NEG	DEF.NEG
QFT1573	KNTA	2017	2017-05-11	SCR1147	NA	0	0	0	1	NEG	Negative(TB Ag-Nil: -0.01, Nil: 0.11, Mitogen-Nil: 24.00)	-0.01	NEG	DEF.NEG
QFT1574	GCLabs	2017	2017-09-22	SCR1148	2	0	0	1	1	NEG	Negative(TB Ag-Nil: -0.01 , Nil: 0.05 , Mitogen-Nil: 42.60 )	-0.01	NEG	DEF.NEG
QFT1575	GCLabs	2018	2018-05-02	SCR1148	2	0	0	1	2	NEG	Negative(TB Ag-Nil: 0.00 , Nil: 0.02 , Mitogen-Nil: 33.59 )	0	NEG	DEF.NEG
QFT1576	GCLabs	2015	2015-05-09	SCR1149	1	0	0	1	1	NEG	NEGATIVE(TB Ag-Nil: 0.05 , Nil: 0.02 , Mitogen-Nil: 16.38 )	0.05	NEG	DEF.NEG
QFT1577	GCLabs	2016	2016-05-14	SCR1149	1	0	0	1	2	NEG	NEGATIVE(TB Ag-Nil: 0.00 , Nil: 0.16 , Mitogen-Nil: 10.54 )	0	NEG	DEF.NEG
QFT1578	GCLabs	2017	2017-05-23	SCR1149	1	0	0	1	3	NEG	Negative(TB Ag-Nil: 0.00 , Nil: 0.08 , Mitogen-Nil: 57.69 )	0	NEG	DEF.NEG
QFT1579	GCLabs	2018	2018-04-24	SCR1149	1	0	0	1	4	NEG	Negative(TB Ag-Nil: 0.00 , Nil: 0.03 , Mitogen-Nil: 37.20 )	0	NEG	DEF.NEG
QFT1580	GCLabs	2017	2017-06-30	SCR1150	NA	0	0	0	1	POS	Positive(TB Ag-Nil: 0.43 , Nil: 0.06 , Mitogen-Nil: 46.65 )	0.43	POS	BOD.POS
QFT1581	GCLabs	2017	2017-05-25	SCR1151	NA	0	0	0	1	NEG	Negative(TB Ag-Nil: 0.07 , Nil: 0.21 , Mitogen-Nil: 53.16 )	0.07	NEG	DEF.NEG
QFT1582	GCLabs	2018	2018-02-12	SCR1152	NA	0	0	0	1	POS	Positive(TB Ag-Nil: 58.67 , Nil: 0.11 , Mitogen-Nil: 58.67 )	58.67	POS	DEF.POS
QFT1583	GCLabs	2017	2017-06-28	SCR1153	NA	0	0	0	1	POS	Positive(TB Ag-Nil: 4.42 , Nil: 0.09 , Mitogen-Nil: 38.84 )	4.42	POS	DEF.POS
QFT1584	GCLabs	2015	2015-05-09	SCR1154	NA	0	0	0	1	NEG	NEGATIVE(TB Ag-Nil: 0.07 , Nil: 0.02 , Mitogen-Nil: 17.92 )	0.07	NEG	DEF.NEG
QFT1585	InstHealthEnv	2016	2016-10-01	SCR1155	NA	0	1	0	1	NEG		NA	NA	NA
QFT1586	GCLabs	2017	2017-09-27	SCR1156	1	0	0	1	1	NEG	Negative(TB Ag-Nil: 0.06 , Nil: 0.07 , Mitogen-Nil: 46.77 )	0.06	NEG	DEF.NEG
QFT1587	GCLabs	2018	2018-04-24	SCR1156	1	0	0	1	2	NEG	Negative(TB Ag-Nil: 0.02 , Nil: 0.07 , Mitogen-Nil: 33.95 )	0.02	NEG	DEF.NEG
QFT1588	GCLabs	2017	2017-06-29	SCR1157	NA	0	0	0	1	NEG	Negative(TB Ag-Nil: 0.05 , Nil: 0.05 , Mitogen-Nil: 43.70 )	0.05	NEG	DEF.NEG
QFT1589	GCLabs	2017	2017-06-30	SCR1158	NA	0	0	0	1	NEG	Negative(TB Ag-Nil: 0.00 , Nil: 0.12 , Mitogen-Nil: 42.79 )	0	NEG	DEF.NEG
QFT1590	KNTA	2017	2017-05-10	SCR1159	NA	0	0	0	1	NEG	Negative(TB Ag-Nil: 0.03, Nil: 0.1, Mitogen-Nil: 18.5)	0.03	NEG	DEF.NEG
QFT1591	GCLabs	2017	2017-06-29	SCR1160	NA	0	0	0	1	NEG	Negative(TB Ag-Nil: 0.00 , Nil: 0.05 , Mitogen-Nil: 39.96 )	0	NEG	DEF.NEG
QFT1592	GCLabs	2013	2013-06-08	SCR1161	2	0	0	1	1	NEG	NEGATIVE(TB Ag-Nil: 0.03 , Nil: 0.00 , Mitogen-Nil: 12.15 )	0.03	NEG	DEF.NEG
QFT1593	GCLabs	2014	2014-04-19	SCR1161	2	0	0	1	2	NEG	NEGATIVE(TB Ag-Nil: 0.01, Nil: 0.07, Mitogen-Nil: 21.40)	0.01	NEG	DEF.NEG
QFT1594	GCLabs	2015	2015-05-09	SCR1161	2	0	0	1	3	NEG	NEGATIVE(TB Ag-Nil: 0.01 , Nil: 0.02 , Mitogen-Nil: 14.77 )	0.01	NEG	DEF.NEG
QFT1595	GCLabs	2014	2014-04-19	SCR1162	NA	0	0	0	1	NEG	NEGATIVE(TB Ag-Nil: 0.00 , Nil: 0.04 , Mitogen-Nil: 8.01 )	0	NEG	DEF.NEG
QFT1596	GCLabs	2014	2014-04-19	SCR1163	1	0	0	1	1	NEG	NEGATIVE(TB Ag-Nil: 0.02 , Nil: 0.04 , Mitogen-Nil: 7.96 )	0.02	NEG	DEF.NEG
QFT1597	GCLabs	2015	2015-05-09	SCR1163	1	0	0	1	2	NEG	NEGATIVE(TB Ag-Nil: -0.01 , Nil: 0.07 , Mitogen-Nil: 17.02 )	-0.01	NEG	DEF.NEG
QFT1598	GCLabs	2016	2016-05-14	SCR1163	1	0	0	1	3	NEG	NEGATIVE(TB Ag-Nil: -0.05 , Nil: 0.09 , Mitogen-Nil: 11.20 )	-0.05	NEG	DEF.NEG
QFT1599	GCLabs	2017	2017-05-26	SCR1163	1	0	0	1	4	NEG	Negative(TB Ag-Nil: 0.01 , Nil: 0.11 , Mitogen-Nil: 57.56 )	0.01	NEG	DEF.NEG
QFT1600	GCLabs	2018	2018-04-27	SCR1163	1	0	0	1	5	NEG	Negative(TB Ag-Nil: 0.02 , Nil: 0.04 , Mitogen-Nil: 29.64 )	0.02	NEG	DEF.NEG
QFT1601	GCLabs	2018	2018-04-27	SCR1164	NA	0	0	0	1	NEG	Negative(TB Ag-Nil: -0.01 , Nil: 0.10 , Mitogen-Nil: 28.50 )	-0.01	NEG	DEF.NEG
QFT1602	InstHealthEnv	2016	2016-10-01	SCR1165	2	0	1	1	1	NEG		NA	NA	NA
QFT1603	GCLabs	2017	2017-05-26	SCR1165	2	0	0	1	2	NEG	Negative(TB Ag-Nil: 0.02 , Nil: 0.10 , Mitogen-Nil: 59.67 )	0.02	NEG	DEF.NEG
QFT1604	GCLabs	2018	2018-04-24	SCR1165	2	0	0	1	3	NEG	Negative(TB Ag-Nil: 0.01 , Nil: 0.05 , Mitogen-Nil: 33.88 )	0.01	NEG	DEF.NEG
QFT1605	KNTA	2017	2017-05-12	SCR1166	NA	0	0	0	1	NEG	Negative(TB Ag-Nil: -0.02, Nil: 0.11, Mitogen-Nil: 21.08)	-0.02	NEG	DEF.NEG
QFT1606	GCLabs	2017	2017-09-06	SCR1167	NA	0	0	0	1	POS	Positive(TB Ag-Nil: 0.71 , Nil: 0.03 , Mitogen-Nil: 46.68 )	0.71	POS	DEF.POS
QFT1607	GCLabs	2017	2017-07-04	SCR1168	NA	0	0	0	1	NEG	Negative(TB Ag-Nil: -0.01 , Nil: 0.07 , Mitogen-Nil: 40.76 )	-0.01	NEG	DEF.NEG
QFT1608	GCLabs	2017	2017-06-27	SCR1169	NA	0	0	0	1	NEG	Negative(TB Ag-Nil: -0.01 , Nil: 0.16 , Mitogen-Nil: 38.47 )	-0.01	NEG	DEF.NEG
QFT1609	KNTA	2017	2017-07-18	SCR1170	NA	0	0	0	1	NEG	Negative(TB Ag-Nil: 0.01, Nil: 0.04, Mitogen-Nil: 48.99)	0.01	NEG	DEF.NEG
QFT1610	KNTA	2017	2017-07-18	SCR1171	NA	0	0	0	1	POS	Positive(TB Ag-Nil: 2.24, Nil: 0.05, Mitogen-Nil: 40.18)	2.24	POS	DEF.POS
QFT1611	GCLabs	2017	2017-12-22	SCR1172	4	0	0	1	1	NEG	Negative(TB Ag-Nil: 0.00 , Nil: 0.05 , Mitogen-Nil: 52.40 )	0	NEG	DEF.NEG
QFT1612	GCLabs	2018	2018-06-08	SCR1172	4	0	0	1	2	NEG	Negative(TB Ag-Nil: 0.12 , Nil: 0.05 , Mitogen-Nil: 37.94 )	0.12	NEG	DEF.NEG
QFT1613	GCLabs	2017	2017-06-30	SCR1173	NA	0	0	0	1	NEG	Negative(TB Ag-Nil: 0.03 , Nil: 0.07 , Mitogen-Nil: 46.64 )	0.03	NEG	DEF.NEG
QFT1614	GCLabs	2017	2017-08-30	SCR1174	NA	0	0	0	1	NEG	Negative(TB Ag-Nil: 0.00 , Nil: 0.04 , Mitogen-Nil: 40.46 )	0	NEG	DEF.NEG
QFT1615	GCLabs	2015	2015-05-09	SCR1175	NA	0	0	0	1	POS	POSITIVE(TB Ag-Nil: 15.59 , Nil: 0.11 , Mitogen-Nil: 17.98 )	15.59	POS	DEF.POS
QFT1616	GCLabs	2017	2017-08-30	SCR1176	NA	0	0	0	1	NEG	Negative(TB Ag-Nil: -0.01 , Nil: 0.05 , Mitogen-Nil: 40.45 )	-0.01	NEG	DEF.NEG
QFT1617	GCLabs	2017	2017-06-29	SCR1177	NA	0	0	0	1	NEG	Negative(TB Ag-Nil: 0.30 , Nil: 0.05 , Mitogen-Nil: 42.43 )	0.3	NEG	BOD.NEG
QFT1618	InstHealthEnv	2016	2016-10-01	SCR1178	NA	0	1	1	1	NEG		NA	NA	NA
QFT1619	GCLabs	2018	2018-04-25	SCR1178	NA	0	0	1	2	NEG	Negative(TB Ag-Nil: -0.01 , Nil: 0.04 , Mitogen-Nil: 33.54 )	-0.01	NEG	DEF.NEG
QFT1620	GCLabs	2018	2018-06-01	SCR1179	NA	0	0	0	1	NEG	Negative(TB Ag-Nil: -0.08 , Nil: 0.15 , Mitogen-Nil: 42.38 )	-0.08	NEG	DEF.NEG
QFT1621	GCLabs	2017	2017-06-28	SCR1180	NA	0	0	0	1	NEG	Negative(TB Ag-Nil: 0.04 , Nil: 0.10 , Mitogen-Nil: 33.17 )	0.04	NEG	DEF.NEG
QFT1622	KNTA	2017	2017-05-11	SCR1181	NA	0	0	0	1	NEG	Negative(TB Ag-Nil: -0.01, Nil: 0.11, Mitogen-Nil: 23.25)	-0.01	NEG	DEF.NEG
QFT1623	KNTA	2017	2017-07-20	SCR1182	NA	0	0	0	1	NEG	Negative(TB Ag-Nil: 0.01, Nil: 0.15, Mitogen-Nil: 56.23)	0.01	NEG	DEF.NEG
QFT1624	KNTA	2017	2017-05-10	SCR1183	2	0	0	1	1	NEG	Negative(TB Ag-Nil: 0.01, Nil: 0.07, Mitogen-Nil: 21.68)	0.01	NEG	DEF.NEG
QFT1625	GCLabs	2018	2018-04-24	SCR1183	2	0	0	1	2	NEG	Negative(TB Ag-Nil: 0.02 , Nil: 0.05 , Mitogen-Nil: 33.89 )	0.02	NEG	DEF.NEG
QFT1626	GCLabs	2017	2017-09-22	SCR1184	1	0	0	1	1	NEG	Negative(TB Ag-Nil: 0.00 , Nil: 0.05 , Mitogen-Nil: 42.61 )	0	NEG	DEF.NEG
QFT1627	GCLabs	2018	2018-04-25	SCR1184	1	0	0	1	2	NEG	Negative(TB Ag-Nil: -0.01 , Nil: 0.11 , Mitogen-Nil: 31.58 )	-0.01	NEG	DEF.NEG
QFT1628	GCLabs	2017	2017-11-28	SCR1185	NA	0	0	0	1	NEG	Negative(TB Ag-Nil: 0.01 , Nil: 0.06 , Mitogen-Nil: 49.94 )	0.01	NEG	DEF.NEG
QFT1629	KNTA	2017	2017-05-11	SCR1186	NA	0	0	0	1	NEG	Negative(TB Ag-Nil: 0.01, Nil: 0.10, Mitogen-Nil: 20.80)	0.01	NEG	DEF.NEG
QFT1630	GCLabs	2015	2015-05-09	SCR1187	NA	0	0	0	1	POS	POSITIVE(TB Ag-Nil: 3.72 , Nil: 0.00 , Mitogen-Nil: 14.13 )	3.72	POS	DEF.POS
QFT1631	GCLabs	2016	2016-05-14	SCR1188	NA	0	0	0	1	NEG	NEGATIVE(TB Ag-Nil: -0.03 , Nil: 0.16 , Mitogen-Nil: 10.51 )	-0.03	NEG	DEF.NEG
QFT1632	GCLabs	2013	2013-06-08	SCR1189	3	0	0	1	1	NEG	NEGATIVE(TB Ag-Nil: 0.00 , Nil: 0.03 , Mitogen-Nil: 13.02 )	0	NEG	DEF.NEG
QFT1633	GCLabs	2014	2014-04-19	SCR1189	3	0	0	1	2	NEG	NEGATIVE(TB Ag-Nil: 0.00, Nil: 0.06, Mitogen-Nil: 21.51)	0	NEG	DEF.NEG
QFT1634	GCLabs	2015	2015-05-09	SCR1189	3	0	0	1	3	POS	POSITIVE(TB Ag-Nil: 0.88 , Nil: 0.01 , Mitogen-Nil: 13.37 )	0.88	POS	DEF.POS	Not remarkable	Not remarkable	NT	LTBI	LTBI	IPT 9mo complete
QFT1635	GCLabs	2015	2015-05-09	SCR1190	1	0	0	1	1	NEG	NEGATIVE(TB Ag-Nil: 0.05 , Nil: 0.06 , Mitogen-Nil: 17.77 )	0.05	NEG	DEF.NEG
QFT1636	GCLabs	2016	2016-05-14	SCR1190	1	0	0	1	2	NEG	NEGATIVE(TB Ag-Nil: -0.19 , Nil: 0.32 , Mitogen-Nil: 10.58 )	-0.19	NEG	DEF.NEG
QFT1637	GCLabs	2017	2017-05-25	SCR1190	1	0	0	1	3	NEG	Negative(TB Ag-Nil: 0.09 , Nil: 0.11 , Mitogen-Nil: 53.26 )	0.09	NEG	DEF.NEG
QFT1638	GCLabs	2018	2018-04-26	SCR1190	1	0	0	1	4	NEG	Negative(TB Ag-Nil: 0.01 , Nil: 0.04 , Mitogen-Nil: 31.92 )	0.01	NEG	DEF.NEG
QFT1639	GCLabs	2018	2018-04-27	SCR1191	NA	0	0	0	1	NEG	Negative(TB Ag-Nil: 0.04 , Nil: 0.08 , Mitogen-Nil: 28.51 )	0.04	NEG	DEF.NEG
QFT1640	GCLabs	2017	2017-07-21	SCR1192	NA	0	0	0	1	NEG	Negative(TB Ag-Nil: 0.02 , Nil: 0.16 , Mitogen-Nil: 46.03 )	0.02	NEG	DEF.NEG
QFT1641	GCLabs	2017	2017-06-28	SCR1193	NA	0	0	0	1	NEG	Negative(TB Ag-Nil: 0.04 , Nil: 0.13 , Mitogen-Nil: 40.40 )	0.04	NEG	DEF.NEG
QFT1642	GCLabs	2017	2017-06-29	SCR1194	NA	0	0	0	1	NEG	Negative(TB Ag-Nil: -0.37 , Nil: 0.60 , Mitogen-Nil: 43.16 )	-0.37	NEG	DEF.NEG
QFT1643	GCLabs	2018	2018-05-18	SCR1195	NA	0	0	0	1	NEG	Negative(TB Ag-Nil: 0.00 , Nil: 0.06 , Mitogen-Nil: 29.80 )	0	NEG	DEF.NEG
QFT1644	GCLabs	2016	2016-05-14	SCR1196	1	0	0	1	1	NEG	NEGATIVE(TB Ag-Nil: 0.24 , Nil: 0.04 , Mitogen-Nil: 11.87 )	0.24	NEG	BOD.NEG
QFT1645	GCLabs	2017	2017-05-25	SCR1196	1	0	0	1	2	NEG	Negative(TB Ag-Nil: 0.08 , Nil: 0.10 , Mitogen-Nil: 53.27 )	0.08	NEG	DEF.NEG
QFT1646	GCLabs	2018	2018-04-25	SCR1196	1	0	0	1	3	NEG	Negative(TB Ag-Nil: 0.08 , Nil: 0.05 , Mitogen-Nil: 33.35 )	0.08	NEG	DEF.NEG
QFT1647	GCLabs	2016	2016-05-14	SCR1197	1	0	0	1	1	NEG	NEGATIVE(TB Ag-Nil: 0.13 , Nil: 0.00 , Mitogen-Nil: 10.55 )	0.13	NEG	DEF.NEG
QFT1648	GCLabs	2017	2017-05-24	SCR1197	1	0	0	1	2	NEG	Negative(TB Ag-Nil: 0.00 , Nil: 0.09 , Mitogen-Nil: 48.60 )	0	NEG	DEF.NEG
QFT1649	GCLabs	2018	2018-04-27	SCR1197	1	0	0	1	3	NEG	Negative(TB Ag-Nil: 0.00 , Nil: 0.07 , Mitogen-Nil: 29.62 )	0	NEG	DEF.NEG
QFT1650	KNTA	2017	2017-05-10	SCR1198	NA	0	0	0	1	NEG	Negative(TB Ag-Nil: 0.01, Nil: 0.1, Mitogen-Nil: 17.8)	0.01	NEG	DEF.NEG
QFT1651	KNTA	2017	2017-05-15	SCR1199	NA	0	0	0	1	NEG	Negative(TB Ag-Nil: -0.01, Nil: 0.1, Mitogen-Nil: 18.95)	-0.01	NEG	DEF.NEG
QFT1652	GCLabs	2013	2013-06-08	SCR1200	2	0	0	1	1	NEG	NEGATIVE(TB Ag-Nil: 0.06, Nil: 0.46, Mitogen-Nil: 10.85)	0.06	NEG	DEF.NEG
QFT1653	GCLabs	2017	2017-05-25	SCR1200	2	0	0	1	2	NEG	Negative(TB Ag-Nil: -0.21 , Nil: 0.76 , Mitogen-Nil: 46.53 )	-0.21	NEG	DEF.NEG
QFT1654	GCLabs	2018	2018-04-24	SCR1200	2	0	0	1	3	NEG	Negative(TB Ag-Nil: 0.00 , Nil: 0.06 , Mitogen-Nil: 37.17 )	0	NEG	DEF.NEG
QFT1655	KNTA	2017	2017-07-19	SCR1201	NA	0	0	0	1	NEG	Negative(TB Ag-Nil: 0.01, Nil: 0.06, Mitogen-Nil: 39.87)	0.01	NEG	DEF.NEG
QFT1656	KNTA	2017	2017-07-18	SCR1202	NA	0	0	0	1	POS	Positive(TB Ag-Nil: 2.28, Nil: 0.16, Mitogen-Nil: 41.99)	2.28	POS	DEF.POS
QFT1657	GCLabs	2017	2017-06-28	SCR1203	NA	0	0	0	1	NEG	Negative(TB Ag-Nil: 0.02 , Nil: 0.05 , Mitogen-Nil: 40.47 )	0.02	NEG	DEF.NEG
QFT1658	GCLabs	2017	2017-05-23	SCR1204	2	0	0	1	1	NEG	Negative(TB Ag-Nil: 0.01 , Nil: 0.13 , Mitogen-Nil: 56.60 )	0.01	NEG	DEF.NEG
QFT1659	GCLabs	2018	2018-04-27	SCR1204	2	0	0	1	2	NEG	Negative(TB Ag-Nil: 0.04 , Nil: 0.06 , Mitogen-Nil: 28.53 )	0.04	NEG	DEF.NEG
QFT1660	GCLabs	2017	2017-07-19	SCR1205	NA	0	0	0	1	NEG	Negative(TB Ag-Nil: 0.00 , Nil: 0.03 , Mitogen-Nil: 43.12 )	0	NEG	DEF.NEG
QFT1661	GCLabs	2017	2017-06-29	SCR1206	NA	0	0	0	1	NEG	Negative(TB Ag-Nil: 0.26 , Nil: 0.08 , Mitogen-Nil: 43.68 )	0.26	NEG	BOD.NEG
QFT1662	GCLabs	2018	2018-01-29	SCR1207	NA	0	0	0	1	POS	Positive(TB Ag-Nil: 2.39 , Nil: 0.14 , Mitogen-Nil: 47.33 )	2.39	POS	DEF.POS
QFT1663	KNTA	2017	2017-05-12	SCR1208	NA	0	0	0	1	NEG	Negative(TB Ag-Nil: 0.06, Nil: 0.1, Mitogen-Nil: 31.41)	0.06	NEG	DEF.NEG
QFT1664	KNTA	2017	2017-07-20	SCR1209	NA	0	0	0	1	NEG	Negative(TB Ag-Nil: 0.01, Nil: 0.22, Mitogen-Nil: 56.23)	0.01	NEG	DEF.NEG
QFT1665	GCLabs	2017	2017-01-28	SCR1210	NA	0	0	0	1	POS	Positive(TB Ag-Nil: 0.42 , Nil: 0.67 , Mitogen-Nil: 70.08 )	0.42	POS	BOD.POS
QFT1666	KNTA	2017	2017-07-18	SCR1211	NA	0	0	0	1	NEG	Negative(TB Ag-Nil: 0.01, Nil: 0.18, Mitogen-Nil: 39.99)	0.01	NEG	DEF.NEG
QFT1667	InstHealthEnv	2016	2016-10-01	SCR1212	NA	0	1	1	1	NEG		NA	NA	NA
QFT1668	GCLabs	2017	2017-05-26	SCR1212	NA	0	0	1	2	NEG	Negative(TB Ag-Nil: 0.00 , Nil: 0.14 , Mitogen-Nil: 59.64 )	0	NEG	DEF.NEG
QFT1669	InstHealthEnv	2016	2016-10-01	SCR1213	1	0	1	1	1	NEG		NA	NA	NA
QFT1670	GCLabs	2017	2017-05-30	SCR1213	1	0	0	1	2	NEG	Negative(TB Ag-Nil: 0.01 , Nil: 0.07 , Mitogen-Nil: 45.64 )	0.01	NEG	DEF.NEG
QFT1671	GCLabs	2018	2018-04-26	SCR1213	1	0	0	1	3	NEG	Negative(TB Ag-Nil: 0.02 , Nil: 0.03 , Mitogen-Nil: 31.94 )	0.02	NEG	DEF.NEG
QFT1672	KNTA	2017	2017-05-11	SCR1214	NA	0	0	0	1	NEG	Negative(TB Ag-Nil: 0.01, Nil: 0.11, Mitogen-Nil: 22.68)	0.01	NEG	DEF.NEG
QFT1673	KNTA	2017	2017-07-18	SCR1215	NA	0	0	0	1	POS	Positive(TB Ag-Nil: 36.6, Nil: 0.14, Mitogen-Nil: 36.75)	36.6	POS	DEF.POS
QFT1674	GCLabs	2018	2018-03-13	SCR1216	NA	0	0	0	1	NEG	Negative(TB Ag-Nil: -0.02 , Nil: 0.07 , Mitogen-Nil: 40.49 )	-0.02	NEG	DEF.NEG
QFT1675	GCLabs	2017	2017-07-26	SCR1217	NA	0	0	0	1	NEG	Negative(TB Ag-Nil: 0.16 , Nil: 0.05 , Mitogen-Nil: 42.22 )	0.16	NEG	DEF.NEG
QFT1676	KNTA	2017	2017-07-18	SCR1218	NA	0	0	0	1	NEG	Negative(TB Ag-Nil: 0.1, Nil: 0.06, Mitogen-Nil: 39.99)	0.1	NEG	DEF.NEG
QFT1677	GCLabs	2018	2018-02-01	SCR1219	NA	1	0	1	1	NEG	Negative(TB Ag-Nil: -0.05 , Nil: 0.22 , Mitogen-Nil: 54.93 )	-0.05	NEG	DEF.NEG
QFT1678	GCLabs	2018	2018-03-27	SCR1219	NA	1	0	1	2	NEG	Negative(TB Ag-Nil: 0.03 , Nil: 0.11 , Mitogen-Nil: 44.91 )	0.03	NEG	DEF.NEG
QFT1679	InstHealthEnv	2016	2016-10-01	SCR1220	NA	0	1	0	1	NEG		NA	NA	NA
QFT1680	GCLabs	2017	2017-08-29	SCR1221	NA	0	0	0	1	NEG	Negative(TB Ag-Nil: -0.02 , Nil: 0.07 , Mitogen-Nil: 51.17 )	-0.02	NEG	DEF.NEG
QFT1681	InstHealthEnv	2016	2016-10-01	SCR1222	NA	0	1	1	1	NEG		NA	NA	NA
QFT1682	GCLabs	2017	2017-02-11	SCR1222	NA	0	0	1	2	NEG	Negative(TB Ag-Nil: -0.02 , Nil: 0.10 , Mitogen-Nil: 49.94 )	-0.02	NEG	DEF.NEG
QFT1683	GCLabs	2017	2017-09-19	SCR1223	NA	0	0	0	1	NEG	Negative(TB Ag-Nil: 0.00 , Nil: 0.10 , Mitogen-Nil: 42.81 )	0	NEG	DEF.NEG
QFT1684	GCLabs	2017	2017-06-27	SCR1224	NA	0	0	0	1	NEG	Negative(TB Ag-Nil: 0.00 , Nil: 0.06 , Mitogen-Nil: 38.74 )	0	NEG	DEF.NEG
QFT1685	GCLabs	2017	2017-07-21	SCR1225	NA	0	0	0	1	NEG	Negative(TB Ag-Nil: 0.06 , Nil: 0.06 , Mitogen-Nil: 46.14 )	0.06	NEG	DEF.NEG
QFT1686	GCLabs	2017	2017-06-28	SCR1226	NA	0	0	0	1	NEG	Negative(TB Ag-Nil: 0.25 , Nil: 0.30 , Mitogen-Nil: 32.96 )	0.25	NEG	BOD.NEG
QFT1687	GCLabs	2013	2013-06-08	SCR1227	1	0	0	1	1	NEG	NEGATIVE(TB Ag-Nil: 0.00 , Nil: 0.03 , Mitogen-Nil: 12.29 )	0	NEG	DEF.NEG
QFT1688	GCLabs	2014	2014-04-19	SCR1227	1	0	0	1	2	NEG	NEGATIVE(TB Ag-Nil: 0.01 , Nil: 0.04 , Mitogen-Nil: 8.07 )	0.01	NEG	DEF.NEG
QFT1689	GCLabs	2015	2015-05-09	SCR1227	1	0	0	1	3	NEG	NEGATIVE(TB Ag-Nil: 0.02 , Nil: 0.06 , Mitogen-Nil: 17.13 )	0.02	NEG	DEF.NEG
QFT1690	GCLabs	2016	2016-05-14	SCR1227	1	0	0	1	4	NEG	NEGATIVE(TB Ag-Nil: 0.00 , Nil: 0.08 , Mitogen-Nil: 12.27 )	0	NEG	DEF.NEG
QFT1691	GCLabs	2017	2017-05-23	SCR1227	1	0	0	1	5	NEG	Negative(TB Ag-Nil: -0.01 , Nil: 0.10 , Mitogen-Nil: 58.01 )	-0.01	NEG	DEF.NEG
QFT1692	GCLabs	2018	2018-04-27	SCR1227	1	0	0	1	6	NEG	Negative(TB Ag-Nil: 0.01 , Nil: 0.04 , Mitogen-Nil: 28.55 )	0.01	NEG	DEF.NEG
QFT1693	GCLabs	2017	2017-06-30	SCR1228	NA	0	0	0	1	NEG	Negative(TB Ag-Nil: 0.01 , Nil: 0.06 , Mitogen-Nil: 46.65 )	0.01	NEG	DEF.NEG
QFT1694	GCLabs	2018	2018-02-09	SCR1229	NA	0	0	0	1	NEG	Negative(TB Ag-Nil: -0.02 , Nil: 0.12 , Mitogen-Nil: 78.39 )	-0.02	NEG	DEF.NEG
QFT1695	GCLabs	2018	2018-02-06	SCR1230	NA	1	0	1	1	NEG	Negative(TB Ag-Nil: 0.00 , Nil: 0.08 , Mitogen-Nil: 53.37 )	0	NEG	DEF.NEG
QFT1696	GCLabs	2018	2018-03-29	SCR1230	NA	1	0	1	2	NEG	Negative(TB Ag-Nil: 0.01 , Nil: 0.07 , Mitogen-Nil: 50.71 )	0.01	NEG	DEF.NEG
QFT1697	KNTA	2017	2017-07-21	SCR1231	NA	0	0	0	1	POS	Positive(TB Ag-Nil: 0.58, Nil: 0.02, Mitogen-Nil: 49.1)	0.58	POS	BOD.POS
QFT1698	GCLabs	2016	2016-02-20	SCR1232	NA	0	0	0	1	NEG	NEGATIVE(TB Ag-Nil: 0.04 , Nil: 0.04 , Mitogen-Nil: 10.89 )	0.04	NEG	DEF.NEG
QFT1699	KNTA	2017	2017-05-15	SCR1233	NA	0	0	0	1	NEG	Negative(TB Ag-Nil: 0.02, Nil: 0.09, Mitogen-Nil: 14.08)	0.02	NEG	DEF.NEG
QFT1700	GCLabs	2018	2018-01-23	SCR1234	NA	0	0	0	1	NEG	Negative(TB Ag-Nil: -0.02 , Nil: 0.08 , Mitogen-Nil: 54.15 )	-0.02	NEG	DEF.NEG
QFT1701	GCLabs	2018	2018-02-05	SCR1235	NA	1	0	1	1	NEG	Negative(TB Ag-Nil: -0.01 , Nil: 0.08 , Mitogen-Nil: 59.57 )	-0.01	NEG	DEF.NEG
QFT1702	GCLabs	2018	2018-03-30	SCR1235	NA	1	0	1	2	NEG	Negative(TB Ag-Nil: 0.01 , Nil: 0.08 , Mitogen-Nil: 41.96 )	0.01	NEG	DEF.NEG
QFT1703	GCLabs	2017	2017-05-24	SCR1236	2	0	0	1	1	NEG	Negative(TB Ag-Nil: 0.01 , Nil: 0.08 , Mitogen-Nil: 50.05 )	0.01	NEG	DEF.NEG
QFT1704	GCLabs	2018	2018-04-27	SCR1236	2	0	0	1	2	NEG	Negative(TB Ag-Nil: 0.02 , Nil: 0.04 , Mitogen-Nil: 33.69 )	0.02	NEG	DEF.NEG
QFT1705	GCLabs	2017	2017-06-08	SCR1237	NA	0	0	0	1	NEG	Negative(TB Ag-Nil: -0.01 , Nil: 0.06 , Mitogen-Nil: 42.63 )	-0.01	NEG	DEF.NEG
QFT1706	GCLabs	2018	2018-06-08	SCR1238	NA	0	0	0	1	POS	Positive(TB Ag-Nil: 6.82 , Nil: 0.05 , Mitogen-Nil: 37.95 )	6.82	POS	DEF.POS
QFT1707	GCLabs	2018	2018-01-17	SCR1239	NA	0	0	0	1	NEG	Negative(TB Ag-Nil: -0.05 , Nil: 0.16 , Mitogen-Nil: 53.13 )	-0.05	NEG	DEF.NEG
QFT1708	KNTA	2017	2017-05-12	SCR1240	NA	0	0	0	1	NEG	Negative(TB Ag-Nil: 0.002, Nil: 0.025, Mitogen-Nil: 21.378)	0	NEG	DEF.NEG
QFT1709	GCLabs	2018	2018-02-01	SCR1241	NA	1	0	1	1	NEG	Negative(TB Ag-Nil: -0.04 , Nil: 0.19 , Mitogen-Nil: 54.96 )	-0.04	NEG	DEF.NEG
QFT1710	GCLabs	2018	2018-03-29	SCR1241	NA	1	0	1	2	NEG	Negative(TB Ag-Nil: -0.01 , Nil: 0.10 , Mitogen-Nil: 50.68 )	-0.01	NEG	DEF.NEG
QFT1711	GCLabs	2017	2017-06-28	SCR1242	NA	0	0	0	1	NEG	Negative(TB Ag-Nil: 0.15 , Nil: 0.09 , Mitogen-Nil: 33.18 )	0.15	NEG	DEF.NEG
QFT1712	GCLabs	2017	2017-06-28	SCR1243	NA	0	0	0	1	NEG	Negative(TB Ag-Nil: 0.00 , Nil: 0.09 , Mitogen-Nil: 33.17 )	0	NEG	DEF.NEG
QFT1713	GCLabs	2017	2017-06-30	SCR1244	3	0	0	1	1	NEG	Negative(TB Ag-Nil: 0.26 , Nil: 0.44 , Mitogen-Nil: 42.47 )	0.26	NEG	BOD.NEG
QFT1714	GCLabs	2018	2018-01-23	SCR1244	3	0	0	1	2	NEG	Negative(TB Ag-Nil: 0.06 , Nil: 0.27 , Mitogen-Nil: 53.96 )	0.06	NEG	DEF.NEG
QFT1715	GCLabs	2013	2013-06-08	SCR1245	NA	0	0	0	1	POS	POSITIVE(TB Ag-Nil: 2.18 , Nil: 0.18 , Mitogen-Nil: 10.24 )	2.18	POS	DEF.POS
QFT1716	KNTA	2017	2017-05-15	SCR1246	NA	0	0	0	1	POS	Positive(TB Ag-Nil: 9.41, Nil: 0.25, Mitogen-Nil: 18.88)	9.41	POS	DEF.POS
QFT1717	GCLabs	2017	2017-05-25	SCR1247	2	0	0	1	1	NEG	Negative(TB Ag-Nil: 0.00 , Nil: 0.10 , Mitogen-Nil: 46.74 )	0	NEG	DEF.NEG
QFT1718	GCLabs	2018	2018-04-27	SCR1247	2	0	0	1	2	NEG	Negative(TB Ag-Nil: -0.01 , Nil: 0.06 , Mitogen-Nil: 29.62 )	-0.01	NEG	DEF.NEG
QFT1719	GCLabs	2017	2017-08-29	SCR1248	NA	0	0	0	1	NEG	Negative(TB Ag-Nil: -0.02 , Nil: 0.06 , Mitogen-Nil: 47.15 )	-0.02	NEG	DEF.NEG
QFT1720	GCLabs	2013	2013-06-08	SCR1249	2	0	0	1	1	NEG	NEGATIVE(TB Ag-Nil: 0.31 , Nil: 0.09 , Mitogen-Nil: 11.24 )	0.31	NEG	BOD.NEG
QFT1721	GCLabs	2014	2014-04-19	SCR1249	2	0	0	1	2	POS	POSITIVE(TB Ag-Nil: 1.51, Nil: 0.08, Mitogen-Nil: 21.48)	1.51	POS	DEF.POS	Not remarkable	NT	NT	unknown	unknown
QFT1722	KNTA	2017	2017-07-19	SCR1250	NA	0	0	0	1	NEG	Negative(TB Ag-Nil: 0.01, Nil: 0.06, Mitogen-Nil: 39.87)	0.01	NEG	DEF.NEG
QFT1723	GCLabs	2017	2017-07-21	SCR1251	NA	0	0	0	1	NEG	Negative(TB Ag-Nil: 0.01 , Nil: 0.07 , Mitogen-Nil: 46.13 )	0.01	NEG	DEF.NEG
QFT1724	KNTA	2017	2017-05-11	SCR1252	NA	0	0	0	1	NEG	Negative(TB Ag-Nil: 0.01, Nil: 0.06, Mitogen-Nil: 15.70)	0.01	NEG	DEF.NEG
QFT1725	GCLabs	2014	2014-04-19	SCR1253	3	0	0	1	1	NEG	NEGATIVE(TB Ag-Nil: -0.06 , Nil: 0.12 , Mitogen-Nil: 8.23 )	-0.06	NEG	DEF.NEG
QFT1726	GCLabs	2015	2015-05-09	SCR1253	3	0	0	1	2	NEG	NEGATIVE(TB Ag-Nil: 0.05 , Nil: 0.17 , Mitogen-Nil: 13.41 )	0.05	NEG	DEF.NEG
QFT1727	GCLabs	2016	2016-05-14	SCR1253	3	0	0	1	3	NEG	NEGATIVE(TB Ag-Nil: 0.07 , Nil: 0.13 , Mitogen-Nil: 10.86 )	0.07	NEG	DEF.NEG
QFT1728	KNTA	2017	2017-07-20	SCR1254	NA	0	0	0	1	POS	Positive(TB Ag-Nil: 2.21, Nil: 0.07, Mitogen-Nil: 56.23)	2.21	POS	DEF.POS
QFT1729	GCLabs	2017	2017-05-23	SCR1255	2	0	0	1	1	NEG	Negative(TB Ag-Nil: 0.00 , Nil: 0.11 , Mitogen-Nil: 56.82 )	0	NEG	DEF.NEG
QFT1730	GCLabs	2018	2018-04-25	SCR1255	2	0	0	1	2	NEG	Negative(TB Ag-Nil: 0.00 , Nil: 0.04 , Mitogen-Nil: 33.53 )	0	NEG	DEF.NEG
QFT1731	GCLabs	2017	2017-08-30	SCR1256	NA	0	0	0	1	NEG	Negative(TB Ag-Nil: -0.02 , Nil: 0.06 , Mitogen-Nil: 47.78 )	-0.02	NEG	DEF.NEG
QFT1732	KNTA	2017	2017-05-15	SCR1257	NA	0	0	0	1	NEG	Negative(TB Ag-Nil: 0, Nil: 0.09, Mitogen-Nil: 13.96)	0	NEG	DEF.NEG
QFT1733	KNTA	2017	2017-07-18	SCR1258	NA	0	0	0	1	NEG	Negative(TB Ag-Nil: 0.24, Nil: 2.34, Mitogen-Nil: 52.04)	0.24	NEG	BOD.NEG
QFT1734	GCLabs	2017	2017-01-28	SCR1259	2	0	0	1	1	NEG	Negative(TB Ag-Nil: -0.06 , Nil: 0.19 , Mitogen-Nil: 70.56 )	-0.06	NEG	DEF.NEG
QFT1735	GCLabs	2018	2018-04-27	SCR1259	2	0	0	1	2	NEG	Negative(TB Ag-Nil: 0.00 , Nil: 0.08 , Mitogen-Nil: 33.65 )	0	NEG	DEF.NEG
QFT1736	KNTA	2017	2017-05-10	SCR1260	NA	0	0	0	1	NEG	Negative(TB Ag-Nil: 0.02, Nil: 0.09, Mitogen-Nil: 21.5)	0.02	NEG	DEF.NEG
QFT1737	KNTA	2017	2017-05-10	SCR1261	NA	0	0	0	1	POS	Positive(TB Ag-Nil: 2.79, Nil: 0.18, Mitogen-Nil: 19.39)	2.79	POS	DEF.POS
QFT1738	KNTA	2017	2017-05-11	SCR1262	NA	0	0	0	1	NEG	Negative(TB Ag-Nil: 0.00, Nil: 0.07, Mitogen-Nil: 15.10)	0	NEG	DEF.NEG
QFT1739	GCLabs	2017	2017-05-24	SCR1263	NA	0	0	0	1	POS	Positive(TB Ag-Nil: 0.62 , Nil: 0.17 , Mitogen-Nil: 48.52 )	0.62	POS	BOD.POS
QFT1740	KNTA	2017	2017-07-19	SCR1264	NA	0	0	0	1	POS	Positive(TB Ag-Nil: 1.21, Nil: 0.03, Mitogen-Nil: 39.7)	1.21	POS	DEF.POS
QFT1741	KNTA	2017	2017-05-12	SCR1265	NA	0	0	0	1	POS	Positive(TB Ag-Nil: 7.24, Nil: 0.25, Mitogen-Nil: 18.45)	7.24	POS	DEF.POS
QFT1742	GCLabs	2015	2015-05-09	SCR1266	NA	0	0	0	1	NEG	NEGATIVE(TB Ag-Nil: 0.01 , Nil: 0.08 , Mitogen-Nil: 17.30 )	0.01	NEG	DEF.NEG
QFT1743	GCLabs	2017	2017-07-20	SCR1267	NA	0	0	0	1	NEG	Negative(TB Ag-Nil: -0.01 , Nil: 0.06 , Mitogen-Nil: 41.31 )	-0.01	NEG	DEF.NEG
QFT1744	GCLabs	2018	2018-04-27	SCR1268	NA	0	0	0	1	NEG	Negative(TB Ag-Nil: -0.01 , Nil: 0.05 , Mitogen-Nil: 31.30 )	-0.01	NEG	DEF.NEG
QFT1745	GCLabs	2017	2017-06-28	SCR1269	NA	0	0	0	1	NEG	Negative(TB Ag-Nil: -0.01 , Nil: 0.05 , Mitogen-Nil: 40.47 )	-0.01	NEG	DEF.NEG
QFT1746	GCLabs	2017	2017-08-30	SCR1270	NA	0	0	0	1	NEG	Negative(TB Ag-Nil: 0.02 , Nil: 0.03 , Mitogen-Nil: 45.05 )	0.02	NEG	DEF.NEG
QFT1747	GCLabs	2017	2017-08-30	SCR1271	NA	0	0	0	1	NEG	Negative(TB Ag-Nil: 0.01 , Nil: 0.06 , Mitogen-Nil: 47.79 )	0.01	NEG	DEF.NEG
QFT1748	GCLabs	2013	2013-06-08	SCR1272	1	0	0	1	1	NEG	NEGATIVE(TB Ag-Nil: 0.03 , Nil: 0.15 , Mitogen-Nil: 11.57 )	0.03	NEG	DEF.NEG
QFT1749	GCLabs	2014	2014-04-19	SCR1272	1	0	0	1	2	NEG	NEGATIVE(TB Ag-Nil: 0.02, Nil: 0.32, Mitogen-Nil: 22.26)	0.02	NEG	DEF.NEG
QFT1750	GCLabs	2015	2015-05-09	SCR1272	1	0	0	1	3	NEG	NEGATIVE(TB Ag-Nil: 0.01 , Nil: 0.01 , Mitogen-Nil: 13.36 )	0.01	NEG	DEF.NEG
QFT1751	GCLabs	2016	2016-05-14	SCR1272	1	0	0	1	4	NEG	NEGATIVE(TB Ag-Nil: 0.20 , Nil: 0.08 , Mitogen-Nil: 12.55 )	0.2	NEG	BOD.NEG
QFT1752	GCLabs	2017	2017-05-23	SCR1272	1	0	0	1	5	POS	Positive(TB Ag-Nil: 0.83 , Nil: 0.16 , Mitogen-Nil: 57.96 )	0.83	POS	DEF.POS	Not remarkable	Possible active TB	Neg	Active TB	TB
QFT1753	GCLabs	2017	2017-08-04	SCR1273	NA	0	0	0	1	NEG	Negative(TB Ag-Nil: 0.05 , Nil: 0.18 , Mitogen-Nil: 42.89 )	0.05	NEG	DEF.NEG
QFT1754	GCLabs	2017	2017-06-30	SCR1274	NA	0	0	0	1	POS	Positive(TB Ag-Nil: 0.88 , Nil: 0.11 , Mitogen-Nil: 35.93 )	0.88	POS	DEF.POS
QFT1755	GCLabs	2018	2018-01-25	SCR1275	NA	0	0	0	1	NEG	Negative(TB Ag-Nil: 0.27 , Nil: 0.13 , Mitogen-Nil: 55.66 )	0.27	NEG	BOD.NEG
QFT1756	GCLabs	2017	2017-05-24	SCR1276	1	0	0	1	1	NEG	Negative(TB Ag-Nil: 0.04 , Nil: 0.09 , Mitogen-Nil: 56.86 )	0.04	NEG	DEF.NEG
QFT1757	GCLabs	2018	2018-04-27	SCR1276	1	0	0	1	2	NEG	Negative(TB Ag-Nil: -0.01 , Nil: 0.06 , Mitogen-Nil: 28.53 )	-0.01	NEG	DEF.NEG
QFT1758	KNTA	2017	2017-05-12	SCR1277	NA	0	0	0	1	NEG	Negative(TB Ag-Nil: 0, Nil: 0.12, Mitogen-Nil: 31.37)	0	NEG	DEF.NEG
QFT1759	GCLabs	2018	2018-03-02	SCR1278	NA	0	0	0	1	NEG	Negative(TB Ag-Nil: -0.02 , Nil: 0.09 , Mitogen-Nil: 57.17 )	-0.02	NEG	DEF.NEG
QFT1760	GCLabs	2017	2017-06-29	SCR1279	NA	0	0	0	1	NEG	Negative(TB Ag-Nil: 0.03 , Nil: 0.08 , Mitogen-Nil: 43.68 )	0.03	NEG	DEF.NEG
QFT1761	GCLabs	2017	2017-06-29	SCR1280	NA	0	0	0	1	NEG	Negative(TB Ag-Nil: 0.05 , Nil: 0.04 , Mitogen-Nil: 43.71 )	0.05	NEG	DEF.NEG
QFT1762	GCLabs	2014	2014-04-19	SCR1281	1	0	0	1	1	NEG	NEGATIVE(TB Ag-Nil: 0.02 , Nil: 0.02 , Mitogen-Nil: 8.56 )	0.02	NEG	DEF.NEG
QFT1763	GCLabs	2015	2015-05-09	SCR1281	1	0	0	1	2	NEG	NEGATIVE(TB Ag-Nil: 0.02 , Nil: 0.06 , Mitogen-Nil: 16.50 )	0.02	NEG	DEF.NEG
QFT1764	GCLabs	2016	2016-05-14	SCR1281	1	0	0	1	3	POS	POSITIVE(TB Ag-Nil: 0.55 , Nil: 0.13 , Mitogen-Nil: 10.83 )	0.55	POS	BOD.POS	Not remarkable	Benign nodules	NT	LTBI	Refusal	Refusal
QFT1765	GCLabs	2017	2017-06-30	SCR1282	NA	0	0	0	1	POS	Positive(TB Ag-Nil: 0.60 , Nil: 0.41 , Mitogen-Nil: 46.30 )	0.6	POS	BOD.POS
QFT1766	KNTA	2017	2017-07-20	SCR1283	NA	0	0	0	1	POS	Positive(TB Ag-Nil: 1.96, Nil: 0.13, Mitogen-Nil: 51.01)	1.96	POS	DEF.POS
QFT1767	GCLabs	2017	2017-07-26	SCR1284	1	0	0	1	1	NEG	Negative(TB Ag-Nil: 0.03 , Nil: 0.06 , Mitogen-Nil: 42.20 )	0.03	NEG	DEF.NEG
QFT1768	GCLabs	2018	2018-04-24	SCR1284	1	0	0	1	2	NEG	Negative(TB Ag-Nil: 0.02 , Nil: 0.08 , Mitogen-Nil: 38.61 )	0.02	NEG	DEF.NEG
QFT1769	KNTA	2017	2017-05-11	SCR1285	NA	0	0	0	1	POS	Positive(TB Ag-Nil: 5.46, Nil: 0.28, Mitogen-Nil: 33.53)	5.46	POS	DEF.POS
QFT1770	KNTA	2017	2017-07-18	SCR1286	NA	0	0	0	1	NEG	Negative(TB Ag-Nil: 0.01, Nil: 0.13, Mitogen-Nil: 41.99)	0.01	NEG	DEF.NEG
QFT1771	KNTA	2017	2017-07-24	SCR1287	NA	0	0	0	1	NEG	Negative(TB Ag-Nil: 0.01, Nil: 0.01, Mitogen-Nil: 170.82)	0.01	NEG	DEF.NEG
QFT1772	KNTA	2017	2017-07-19	SCR1288	NA	0	0	0	1	NEG	Negative(TB Ag-Nil: 0.01, Nil: 0.06, Mitogen-Nil: 43.83)	0.01	NEG	DEF.NEG
QFT1773	GCLabs	2017	2017-06-29	SCR1289	NA	0	0	0	1	NEG	Negative(TB Ag-Nil: 0.02 , Nil: 0.13 , Mitogen-Nil: 42.35 )	0.02	NEG	DEF.NEG
QFT1774	KNTA	2017	2017-07-18	SCR1290	NA	0	0	0	1	POS	Positive(TB Ag-Nil: 0.54, Nil: 0.07, Mitogen-Nil: 38.53)	0.54	POS	BOD.POS
QFT1775	GCLabs	2017	2017-12-26	SCR1291	NA	0	0	0	1	NEG	Negative(TB Ag-Nil: 0.00 , Nil: 0.07 , Mitogen-Nil: 52.69 )	0	NEG	DEF.NEG
QFT1776	InstHealthEnv	2016	2016-10-01	SCR1292	NA	0	1	0	1	NEG		NA	NA	NA
QFT1777	GCLabs	2014	2014-04-19	SCR1293	2	0	0	1	1	NEG	NEGATIVE(TB Ag-Nil: 0.07 , Nil: 0.10 , Mitogen-Nil: 8.01 )	0.07	NEG	DEF.NEG
QFT1778	KNTA	2017	2017-05-10	SCR1293	2	0	0	1	2	NEG	Negative(TB Ag-Nil: 0.19, Nil: 0.1, Mitogen-Nil: 22.47)	0.19	NEG	DEF.NEG
QFT1779	KNTA	2017	2017-05-10	SCR1294	NA	0	0	0	1	NEG	Negative(TB Ag-Nil: 0, Nil: 0.11, Mitogen-Nil: 20.33)	0	NEG	DEF.NEG
QFT1780	GCLabs	2017	2017-05-24	SCR1295	2	0	0	1	1	NEG	Negative(TB Ag-Nil: -0.01 , Nil: 0.07 , Mitogen-Nil: 48.62 )	-0.01	NEG	DEF.NEG
QFT1781	GCLabs	2018	2018-04-24	SCR1295	2	0	0	1	2	NEG	Negative(TB Ag-Nil: -0.01 , Nil: 0.04 , Mitogen-Nil: 33.21 )	-0.01	NEG	DEF.NEG
QFT1782	KNTA	2017	2017-05-12	SCR1296	NA	0	0	0	1	NEG	Negative(TB Ag-Nil: 0.05, Nil: 0.17, Mitogen-Nil: 21.59)	0.05	NEG	DEF.NEG
QFT1783	GCLabs	2017	2017-09-22	SCR1297	NA	0	0	0	1	NEG	Negative(TB Ag-Nil: 0.00 , Nil: 0.05 , Mitogen-Nil: 42.61 )	0	NEG	DEF.NEG
QFT1784	GCLabs	2017	2017-07-18	SCR1298	3	0	0	1	1	NEG	Negative(TB Ag-Nil: -0.01 , Nil: 0.05 , Mitogen-Nil: 41.54 )	-0.01	NEG	DEF.NEG
QFT1785	GCLabs	2018	2018-01-23	SCR1298	3	0	0	1	2	NEG	Negative(TB Ag-Nil: 0.00 , Nil: 0.05 , Mitogen-Nil: 54.18 )	0	NEG	DEF.NEG
QFT1786	GCLabs	2018	2018-06-08	SCR1299	NA	0	0	0	1	NEG	Negative(TB Ag-Nil: -0.10 , Nil: 0.38 , Mitogen-Nil: 40.11 )	-0.1	NEG	DEF.NEG
QFT1787	KNTA	2017	2017-05-10	SCR1300	NA	0	0	0	1	NEG	Negative(TB Ag-Nil: 0, Nil: 0.1, Mitogen-Nil: 21.08)	0	NEG	DEF.NEG
QFT1788	GCLabs	2017	2017-06-01	SCR1301	1	0	0	1	1	NEG	Negative(TB Ag-Nil: 0.28 , Nil: 0.07 , Mitogen-Nil: 39.35 )	0.28	NEG	BOD.NEG
QFT1789	GCLabs	2018	2018-04-26	SCR1301	1	0	0	1	2	NEG	Negative(TB Ag-Nil: 0.05 , Nil: 0.05 , Mitogen-Nil: 30.58 )	0.05	NEG	DEF.NEG
QFT1790	KNTA	2017	2017-05-12	SCR1302	NA	0	0	0	1	POS	Positive(TB Ag-Nil: 1.82, Nil: 0.14, Mitogen-Nil: 21.06)	1.82	POS	DEF.POS
QFT1791	GCLabs	2017	2017-07-03	SCR1303	NA	0	0	0	1	NEG	Negative(TB Ag-Nil: 0.01 , Nil: 0.05 , Mitogen-Nil: 46.32 )	0.01	NEG	DEF.NEG
QFT1792	GCLabs	2014	2014-04-19	SCR1304	NA	0	0	0	1	NEG	NEGATIVE(TB Ag-Nil: 0.00 , Nil: 0.02 , Mitogen-Nil: 8.40 )	0	NEG	DEF.NEG
QFT1793	KNTA	2017	2017-05-10	SCR1305	NA	0	0	0	1	NEG	Negative(TB Ag-Nil: 0.02, Nil: 0.1, Mitogen-Nil: 20.13)	0.02	NEG	DEF.NEG
QFT1794	GCLabs	2017	2017-12-19	SCR1306	NA	0	0	0	1	NEG	Negative(TB Ag-Nil: 0.01 , Nil: 0.12 , Mitogen-Nil: 52.03 )	0.01	NEG	DEF.NEG
QFT1795	InstHealthEnv	2016	2016-10-01	SCR1307	2	0	1	1	1	NEG		NA	NA	NA
QFT1796	GCLabs	2017	2017-05-23	SCR1307	2	0	0	1	2	NEG	Negative(TB Ag-Nil: 0.00 , Nil: 0.11 , Mitogen-Nil: 56.62 )	0	NEG	DEF.NEG
QFT1797	GCLabs	2018	2018-04-24	SCR1307	2	0	0	1	3	NEG	Negative(TB Ag-Nil: 0.00 , Nil: 0.05 , Mitogen-Nil: 38.63 )	0	NEG	DEF.NEG
QFT1798	InstHealthEnv	2016	2016-10-01	SCR1308	1	0	1	1	1	NEG		NA	NA	NA
QFT1799	GCLabs	2017	2017-05-24	SCR1308	1	0	0	1	2	NEG	Negative(TB Ag-Nil: -0.05 , Nil: 0.16 , Mitogen-Nil: 48.53 )	-0.05	NEG	DEF.NEG
QFT1800	GCLabs	2018	2018-04-26	SCR1308	1	0	0	1	3	NEG	Negative(TB Ag-Nil: -0.10 , Nil: 0.17 , Mitogen-Nil: 32.49 )	-0.1	NEG	DEF.NEG
QFT1801	KNTA	2017	2017-07-19	SCR1309	NA	0	0	0	1	NEG	Negative(TB Ag-Nil: 0.01, Nil: 0.07, Mitogen-Nil: 41.84)	0.01	NEG	DEF.NEG
QFT1802	GCLabs	2014	2014-04-19	SCR1310	NA	0	0	0	1	POS	POSITIVE(TB Ag-Nil: 3.28 , Nil: 0.06 , Mitogen-Nil: 8.50 )	3.28	POS	DEF.POS
QFT1803	GCLabs	2017	2017-05-25	SCR1311	1	0	0	1	1	NEG	Negative(TB Ag-Nil: 0.08 , Nil: 0.18 , Mitogen-Nil: 46.66 )	0.08	NEG	DEF.NEG
QFT1804	GCLabs	2018	2018-04-26	SCR1311	1	0	0	1	2	NEG	Negative(TB Ag-Nil: -0.02 , Nil: 0.09 , Mitogen-Nil: 32.57 )	-0.02	NEG	DEF.NEG
QFT1805	KNTA	2017	2017-05-12	SCR1312	NA	0	0	0	1	NEG	Negative(TB Ag-Nil: 0, Nil: 0.13, Mitogen-Nil: 21.59)	0	NEG	DEF.NEG
QFT1806	InstHealthEnv	2016	2016-10-01	SCR1313	1	0	1	1	1	NEG		NA	NA	NA
QFT1807	GCLabs	2017	2017-02-11	SCR1313	1	0	0	1	2	NEG	Negative(TB Ag-Nil: 0.00 , Nil: 0.07 , Mitogen-Nil: 42.31 )	0	NEG	DEF.NEG
QFT1808	GCLabs	2018	2018-04-25	SCR1313	1	0	0	1	3	NEG	Negative(TB Ag-Nil: 0.00 , Nil: 0.04 , Mitogen-Nil: 33.36 )	0	NEG	DEF.NEG
QFT1809	KNTA	2017	2017-05-12	SCR1314	1	0	0	1	1	NEG	Negative(TB Ag-Nil: 0, Nil: 0.12, Mitogen-Nil: 21.41)	0	NEG	DEF.NEG
QFT1810	GCLabs	2018	2018-04-24	SCR1314	1	0	0	1	2	NEG	Negative(TB Ag-Nil: 0.00 , Nil: 0.06 , Mitogen-Nil: 37.17 )	0	NEG	DEF.NEG
QFT1811	GCLabs	2017	2017-10-26	SCR1315	NA	0	0	0	1	NEG	Negative(TB Ag-Nil: 0.00 , Nil: 0.07 , Mitogen-Nil: 47.73 )	0	NEG	DEF.NEG
QFT1812	InstHealthEnv	2016	2016-10-01	SCR1316	2	0	1	1	1	NEG		NA	NA	NA
QFT1813	GCLabs	2017	2017-05-25	SCR1316	2	0	0	1	2	NEG	Negative(TB Ag-Nil: 0.00 , Nil: 0.14 , Mitogen-Nil: 46.70 )	0	NEG	DEF.NEG
QFT1814	GCLabs	2018	2018-04-26	SCR1316	2	0	0	1	3	NEG	Negative(TB Ag-Nil: -0.01 , Nil: 0.06 , Mitogen-Nil: 30.57 )	-0.01	NEG	DEF.NEG
QFT1815	GCLabs	2017	2017-01-28	SCR1317	2	0	0	1	1	NEG	Negative(TB Ag-Nil: 0.01 , Nil: 0.06 , Mitogen-Nil: 57.29 )	0.01	NEG	DEF.NEG
QFT1816	GCLabs	2017	2017-02-15	SCR1317	2	0	0	1	2	NEG	Negative(TB Ag-Nil: 0.01 , Nil: 0.06 , Mitogen-Nil: 57.29 )	0.01	NEG	DEF.NEG
QFT1817	GCLabs	2018	2018-04-27	SCR1317	2	0	0	1	3	NEG	Negative(TB Ag-Nil: -0.02 , Nil: 0.05 , Mitogen-Nil: 29.63 )	-0.02	NEG	DEF.NEG
QFT1818	GCLabs	2018	2018-02-26	SCR1318	NA	0	0	0	1	NEG	Negative(TB Ag-Nil: -0.01 , Nil: 0.12 , Mitogen-Nil: 65.49 )	-0.01	NEG	DEF.NEG
QFT1819	GCLabs	2017	2017-06-29	SCR1319	NA	0	0	0	1	NEG	Negative(TB Ag-Nil: -0.01 , Nil: 0.05 , Mitogen-Nil: 43.71 )	-0.01	NEG	DEF.NEG
QFT1820	GCLabs	2013	2013-06-08	SCR1320	NA	0	0	0	1	NEG	NEGATIVE(TB Ag-Nil: -0.04 , Nil: 0.47 , Mitogen-Nil: 12.51 )	-0.04	NEG	DEF.NEG
QFT1821	KNTA	2017	2017-05-11	SCR1321	NA	0	0	0	1	POS	Positive(TB Ag-Nil: 0.91, Nil: 0.09, Mitogen-Nil: 22.91)	0.91	POS	DEF.POS
QFT1822	GCLabs	2018	2018-04-27	SCR1322	NA	0	0	0	1	POS	Positive(TB Ag-Nil: 31.20 , Nil: 0.15 , Mitogen-Nil: 31.20 )	31.2	POS	DEF.POS
QFT1823	KNTA	2017	2017-05-10	SCR1323	NA	0	0	0	1	NEG	Negative(TB Ag-Nil: 0.19, Nil: 0.12, Mitogen-Nil: 19.53)	0.19	NEG	DEF.NEG
QFT1824	GCLabs	2017	2017-07-05	SCR1324	NA	0	0	0	1	NEG	Negative(TB Ag-Nil: 0.00 , Nil: 0.05 , Mitogen-Nil: 41.48 )	0	NEG	DEF.NEG
QFT1825	GCLabs	2017	2017-04-28	SCR1325	NA	0	0	0	1	NEG	Negative(TB Ag-Nil: 0.00 , Nil: 0.04 , Mitogen-Nil: 54.13 )	0	NEG	DEF.NEG
QFT1826	GCLabs	2017	2017-07-03	SCR1326	NA	0	0	0	1	NEG	Negative(TB Ag-Nil: -0.01 , Nil: 0.20 , Mitogen-Nil: 46.16 )	-0.01	NEG	DEF.NEG
QFT1827	GCLabs	2016	2016-05-14	SCR1327	2	0	0	1	1	NEG	NEGATIVE(TB Ag-Nil: 0.05 , Nil: 0.08 , Mitogen-Nil: 11.87 )	0.05	NEG	DEF.NEG
QFT1828	GCLabs	2017	2017-05-24	SCR1327	2	0	0	1	2	NEG	Negative(TB Ag-Nil: 0.04 , Nil: 0.10 , Mitogen-Nil: 56.85 )	0.04	NEG	DEF.NEG
QFT1829	GCLabs	2018	2018-04-25	SCR1327	2	0	0	1	3	NEG	Negative(TB Ag-Nil: -0.01 , Nil: 0.10 , Mitogen-Nil: 31.59 )	-0.01	NEG	DEF.NEG
QFT1830	GCLabs	2017	2017-05-29	SCR1328	NA	0	0	0	1	NEG	Negative(TB Ag-Nil: 0.08 , Nil: 0.08 , Mitogen-Nil: 56.73 )	0.08	NEG	DEF.NEG
QFT1831	GCLabs	2018	2018-01-19	SCR1329	NA	0	0	0	1	NEG	Negative(TB Ag-Nil: 0.02 , Nil: 0.15 , Mitogen-Nil: 47.80 )	0.02	NEG	DEF.NEG
QFT1832	GCLabs	2018	2018-01-17	SCR1330	NA	0	0	0	1	NEG	Negative(TB Ag-Nil: 0.10 , Nil: 0.15 , Mitogen-Nil: 53.13 )	0.1	NEG	DEF.NEG
QFT1833	GCLabs	2013	2013-06-08	SCR1331	3	0	0	1	1	NEG	NEGATIVE(TB Ag-Nil: -0.03, Nil: 0.12, Mitogen-Nil: 11.31)	-0.03	NEG	DEF.NEG
QFT1834	GCLabs	2014	2014-04-19	SCR1331	3	0	0	1	2	NEG	NEGATIVE(TB Ag-Nil: -0.06, Nil: 0.18, Mitogen-Nil: 22.05)	-0.06	NEG	DEF.NEG
QFT1835	GCLabs	2017	2017-05-25	SCR1332	NA	0	0	0	1	NEG	Negative(TB Ag-Nil: 0.01 , Nil: 0.07 , Mitogen-Nil: 47.22 )	0.01	NEG	DEF.NEG
QFT1836	KNTA	2017	2017-07-21	SCR1333	NA	0	0	0	1	NEG	Negative(TB Ag-Nil: 0.01, Nil: 0.04, Mitogen-Nil: 42.43)	0.01	NEG	DEF.NEG
QFT1837	GCLabs	2013	2013-06-08	SCR1334	3	0	0	1	1	NEG	NEGATIVE(TB Ag-Nil: 0.06 , Nil: 0.03 , Mitogen-Nil: 12.39 )	0.06	NEG	DEF.NEG
QFT1838	GCLabs	2014	2014-04-19	SCR1334	3	0	0	1	2	NEG	NEGATIVE(TB Ag-Nil: 0.00 , Nil: 0.02 , Mitogen-Nil: 8.55 )	0	NEG	DEF.NEG
QFT1839	KNTA	2017	2017-05-10	SCR1334	3	0	0	1	3	NEG	Negative(TB Ag-Nil: -0.01, Nil: 0.1, Mitogen-Nil: 22.52)	-0.01	NEG	DEF.NEG
QFT1840	KNTA	2017	2017-07-19	SCR1335	NA	0	0	0	1	NEG	Negative(TB Ag-Nil: 0.01, Nil: 0.04, Mitogen-Nil: 39.87)	0.01	NEG	DEF.NEG
QFT1841	KNTA	2017	2017-07-18	SCR1336	NA	0	0	0	1	POS	Positive(TB Ag-Nil: 38.44, Nil: 0.08, Mitogen-Nil: 38.53)	38.44	POS	DEF.POS
QFT1842	KNTA	2017	2017-07-21	SCR1337	NA	0	0	0	1	NEG	Negative(TB Ag-Nil: 0.1, Nil: 0.06, Mitogen-Nil: 48.52)	0.1	NEG	DEF.NEG
QFT1843	GCLabs	2013	2013-06-08	SCR1338	1	0	0	1	1	NEG	NEGATIVE(TB Ag-Nil: 0.00 , Nil: 0.06 , Mitogen-Nil: 12.12 )	0	NEG	DEF.NEG
QFT1844	GCLabs	2017	2017-05-23	SCR1338	1	0	0	1	2	NEG	Negative(TB Ag-Nil: 0.01 , Nil: 0.12 , Mitogen-Nil: 56.61 )	0.01	NEG	DEF.NEG
QFT1845	GCLabs	2018	2018-04-26	SCR1338	1	0	0	1	3	NEG	Negative(TB Ag-Nil: 0.00 , Nil: 0.05 , Mitogen-Nil: 30.59 )	0	NEG	DEF.NEG
QFT1846	KNTA	2017	2017-05-10	SCR1339	NA	0	0	0	1	NEG	Negative(TB Ag-Nil: 0.04, Nil: 0.13, Mitogen-Nil: 19)	0.04	NEG	DEF.NEG
QFT1847	GCLabs	2017	2017-09-21	SCR1340	NA	0	0	0	1	NEG	Negative(TB Ag-Nil: 0.01 , Nil: 0.08 , Mitogen-Nil: 43.53 )	0.01	NEG	DEF.NEG
QFT1848	GCLabs	2017	2017-12-20	SCR1341	NA	0	0	0	1	NEG	Negative(TB Ag-Nil: 0.01 , Nil: 0.09 , Mitogen-Nil: 54.69 )	0.01	NEG	DEF.NEG
QFT1849	GCLabs	2017	2017-06-29	SCR1342	NA	0	0	0	1	NEG	Negative(TB Ag-Nil: 0.01 , Nil: 0.08 , Mitogen-Nil: 43.68 )	0.01	NEG	DEF.NEG
QFT1850	GCLabs	2017	2017-07-21	SCR1343	NA	0	0	0	1	NEG	Negative(TB Ag-Nil: 0.03 , Nil: 0.07 , Mitogen-Nil: 46.13 )	0.03	NEG	DEF.NEG
QFT1851	KNTA	2017	2017-07-19	SCR1344	NA	0	0	0	1	NEG	Negative(TB Ag-Nil: 0.03, Nil: 0.02, Mitogen-Nil: 39.7)	0.03	NEG	DEF.NEG
QFT1852	InstHealthEnv	2016	2016-10-01	SCR1345	NA	0	1	1	1	NEG		NA	NA	NA
QFT1853	GCLabs	2017	2017-05-24	SCR1345	NA	0	0	1	2	NEG	Negative(TB Ag-Nil: 0.02 , Nil: 0.20 , Mitogen-Nil: 48.49 )	0.02	NEG	DEF.NEG
QFT1854	InstHealthEnv	2016	2016-10-01	SCR1346	NA	0	1	1	1	NEG		NA	NA	NA
QFT1855	GCLabs	2017	2017-05-26	SCR1346	NA	0	0	1	2	NEG	Negative(TB Ag-Nil: 0.01 , Nil: 0.11 , Mitogen-Nil: 57.56 )	0.01	NEG	DEF.NEG
QFT1856	KNTA	2017	2017-07-18	SCR1347	NA	0	0	0	1	POS	Positive(TB Ag-Nil: 5.75, Nil: 0.21, Mitogen-Nil: 38.53)	5.75	POS	DEF.POS
QFT1857	KNTA	2017	2017-05-12	SCR1348	NA	0	0	0	1	NEG	Negative(TB Ag-Nil: 0.01, Nil: 0.13, Mitogen-Nil: 18.59)	0.01	NEG	DEF.NEG
QFT1858	KNTA	2017	2017-07-20	SCR1349	NA	0	0	0	1	POS	Positive(TB Ag-Nil: 1.54, Nil: 0.05, Mitogen-Nil: 37.85)	1.54	POS	DEF.POS
QFT1859	InstHealthEnv	2016	2016-10-01	SCR1350	1	0	1	1	1	NEG		NA	NA	NA
QFT1860	GCLabs	2017	2017-05-24	SCR1350	1	0	0	1	2	NEG	Negative(TB Ag-Nil: 0.00 , Nil: 0.08 , Mitogen-Nil: 50.16 )	0	NEG	DEF.NEG
QFT1861	GCLabs	2018	2018-04-25	SCR1350	1	0	0	1	3	NEG	Negative(TB Ag-Nil: -0.01 , Nil: 0.04 , Mitogen-Nil: 33.53 )	-0.01	NEG	DEF.NEG
QFT1862	GCLabs	2013	2013-06-08	SCR1351	NA	0	0	0	1	NEG	NEGATIVE(TB Ag-Nil: 0, Nil: 0.09, Mitogen-Nil: 11.19)	0	NEG	DEF.NEG
QFT1863	GCLabs	2017	2017-08-30	SCR1352	2	0	0	1	1	NEG	Negative(TB Ag-Nil: -0.01 , Nil: 0.04 , Mitogen-Nil: 47.80 )	-0.01	NEG	DEF.NEG
QFT1864	GCLabs	2018	2018-03-12	SCR1352	2	0	0	1	2	NEG	Negative(TB Ag-Nil: 0.00 , Nil: 0.07 , Mitogen-Nil: 44.71 )	0	NEG	DEF.NEG
QFT1865	InstHealthEnv	2016	2016-10-01	SCR1353	NA	0	1	0	1	NEG		NA	NA	NA
QFT1866	KNTA	2017	2017-07-21	SCR1354	NA	0	0	0	1	NEG	Negative(TB Ag-Nil: 0.01, Nil: 0.15, Mitogen-Nil: 48.52)	0.01	NEG	DEF.NEG
QFT1867	GCLabs	2017	2017-06-28	SCR1355	NA	0	0	0	1	POS	Positive(TB Ag-Nil: 6.61 , Nil: 0.08 , Mitogen-Nil: 40.44 )	6.61	POS	DEF.POS
QFT1868	GCLabs	2015	2015-05-09	SCR1356	NA	0	0	0	1	NEG	NEGATIVE(TB Ag-Nil: 0.11 , Nil: 0.08 , Mitogen-Nil: 17.02 )	0.11	NEG	DEF.NEG
QFT1869	KNTA	2017	2017-05-12	SCR1357	NA	0	0	0	1	NEG	Negative(TB Ag-Nil: 0.18, Nil: 0.12, Mitogen-Nil: 21.45)	0.18	NEG	DEF.NEG
QFT1870	InstHealthEnv	2016	2016-10-01	SCR1358	NA	0	1	1	1	NEG		NA	NA	NA
QFT1871	GCLabs	2017	2017-01-28	SCR1358	NA	0	0	1	2	NEG	Negative(TB Ag-Nil: -0.02 , Nil: 0.08 , Mitogen-Nil: 57.26 )	-0.02	NEG	DEF.NEG
QFT1872	GCLabs	2017	2017-06-30	SCR1359	NA	0	0	0	1	NEG	Negative(TB Ag-Nil: 0.00 , Nil: 0.03 , Mitogen-Nil: 36.00 )	0	NEG	DEF.NEG
QFT1873	GCLabs	2018	2018-04-17	SCR1360	NA	0	0	0	1	NEG	Negative(TB Ag-Nil: 0.02 , Nil: 0.05 , Mitogen-Nil: 71.53 )	0.02	NEG	DEF.NEG
QFT1874	GCLabs	2017	2017-08-29	SCR1361	NA	0	0	0	1	POS	Positive(TB Ag-Nil: 0.93 , Nil: 0.05 , Mitogen-Nil: 47.16 )	0.93	POS	DEF.POS
QFT1875	GCLabs	2018	2018-01-25	SCR1362	NA	0	0	0	1	NEG	Negative(TB Ag-Nil: 0.05 , Nil: 0.14 , Mitogen-Nil: 55.65 )	0.05	NEG	DEF.NEG
QFT1876	InstHealthEnv	2016	2016-10-01	SCR1363	2	0	1	1	1	NEG		NA	NA	NA
QFT1877	GCLabs	2017	2017-05-23	SCR1363	2	0	0	1	2	NEG	Negative(TB Ag-Nil: 0.00 , Nil: 0.19 , Mitogen-Nil: 56.54 )	0	NEG	DEF.NEG
QFT1878	GCLabs	2018	2018-04-26	SCR1363	2	0	0	1	3	NEG	Negative(TB Ag-Nil: 0.00 , Nil: 0.06 , Mitogen-Nil: 31.91 )	0	NEG	DEF.NEG
QFT1879	GCLabs	2017	2017-07-06	SCR1364	NA	0	0	0	1	POS	Positive(TB Ag-Nil: 9.08 , Nil: 0.05 , Mitogen-Nil: 40.41 )	9.08	POS	DEF.POS
QFT1880	GCLabs	2017	2017-12-14	SCR1365	2	0	0	1	1	NEG	Negative(TB Ag-Nil: 0.10 , Nil: 0.06 , Mitogen-Nil: 49.46 )	0.1	NEG	DEF.NEG
QFT1881	GCLabs	2018	2018-04-24	SCR1365	2	0	0	1	2	NEG	Negative(TB Ag-Nil: 0.08 , Nil: 0.05 , Mitogen-Nil: 33.88 )	0.08	NEG	DEF.NEG
QFT1882	GCLabs	2017	2017-06-28	SCR1366	NA	0	0	0	1	NEG	Negative(TB Ag-Nil: -0.01 , Nil: 0.09 , Mitogen-Nil: 33.18 )	-0.01	NEG	DEF.NEG
QFT1883	GCLabs	2017	2017-05-29	SCR1367	NA	0	0	0	1	NEG	Negative(TB Ag-Nil: -0.01 , Nil: 0.11 , Mitogen-Nil: 56.70 )	-0.01	NEG	DEF.NEG
QFT1884	KNTA	2017	2017-05-10	SCR1368	NA	0	0	0	1	POS	Positive(TB Ag-Nil: 0.69, Nil: 0.1, Mitogen-Nil: 21.08)	0.69	POS	BOD.POS
QFT1885	KNTA	2017	2017-07-19	SCR1369	NA	0	0	0	1	NEG	Negative(TB Ag-Nil: 0.01, Nil: 0.05, Mitogen-Nil: 43.83)	0.01	NEG	DEF.NEG
QFT1886	GCLabs	2018	2018-04-16	SCR1370	NA	0	0	0	1	NEG	Negative(TB Ag-Nil: -0.21 , Nil: 0.30 , Mitogen-Nil: 49.48 )	-0.21	NEG	DEF.NEG
QFT1887	KNTA	2017	2017-07-19	SCR1371	NA	0	0	0	1	NEG	Negative(TB Ag-Nil: 0.01, Nil: 0.03, Mitogen-Nil: 39.7)	0.01	NEG	DEF.NEG
QFT1888	InstHealthEnv	2016	2016-10-01	SCR1372	1	0	1	1	1	NEG		NA	NA	NA
QFT1889	GCLabs	2017	2017-05-25	SCR1372	1	0	0	1	2	NEG	Negative(TB Ag-Nil: -0.01 , Nil: 0.23 , Mitogen-Nil: 53.14 )	-0.01	NEG	DEF.NEG
QFT1890	GCLabs	2018	2018-04-27	SCR1372	1	0	0	1	3	NEG	Negative(TB Ag-Nil: -0.17 , Nil: 0.23 , Mitogen-Nil: 33.50 )	-0.17	NEG	DEF.NEG
QFT1891	KNTA	2017	2017-07-18	SCR1373	NA	0	0	0	1	POS	Positive(TB Ag-Nil: 4.35, Nil: 0.13, Mitogen-Nil: 36.75)	4.35	POS	DEF.POS
QFT1892	GCLabs	2017	2017-07-26	SCR1374	NA	0	0	0	1	NEG	Negative(TB Ag-Nil: 0.15 , Nil: 0.13 , Mitogen-Nil: 42.13 )	0.15	NEG	DEF.NEG
QFT1893	GCLabs	2017	2017-06-30	SCR1375	NA	0	0	0	1	NEG	Negative(TB Ag-Nil: 0.02 , Nil: 0.06 , Mitogen-Nil: 42.85 )	0.02	NEG	DEF.NEG
QFT1894	KNTA	2017	2017-05-15	SCR1376	NA	0	0	0	1	NEG	Negative(TB Ag-Nil: 0, Nil: 0.09, Mitogen-Nil: 14.17)	0	NEG	DEF.NEG
QFT1895	GCLabs	2013	2013-06-08	SCR1377	1	0	0	1	1	POS	POSITIVE(TB Ag-Nil: 0.52, Nil: 0.06, Mitogen-Nil: 11.74)	0.52	POS	BOD.POS
QFT1896	GCLabs	2017	2017-05-26	SCR1377	1	0	0	1	2	POS	Positive(TB Ag-Nil: 0.41 , Nil: 0.11 , Mitogen-Nil: 60.68 )	0.41	POS	BOD.POS
QFT1897	GCLabs	2017	2017-06-27	SCR1378	NA	0	0	0	1	NEG	Negative(TB Ag-Nil: -0.02 , Nil: 0.12 , Mitogen-Nil: 38.68 )	-0.02	NEG	DEF.NEG
QFT1898	GCLabs	2017	2017-06-29	SCR1379	NA	0	0	0	1	NEG	Negative(TB Ag-Nil: 0.00 , Nil: 0.10 , Mitogen-Nil: 39.91 )	0	NEG	DEF.NEG
QFT1899	GCLabs	2013	2013-06-08	SCR1380	NA	0	0	0	1	NEG	NEGATIVE(TB Ag-Nil: -0.01 , Nil: 0.17 , Mitogen-Nil: 8.91 )	-0.01	NEG	DEF.NEG
QFT1900	GCLabs	2017	2017-07-21	SCR1381	NA	0	0	0	1	NEG	Negative(TB Ag-Nil: -0.01 , Nil: 0.06 , Mitogen-Nil: 46.14 )	-0.01	NEG	DEF.NEG
QFT1901	GCLabs	2018	2018-04-24	SCR1382	NA	0	0	0	1	NEG	Negative(TB Ag-Nil: -0.01 , Nil: 0.04 , Mitogen-Nil: 38.64 )	-0.01	NEG	DEF.NEG
QFT1902	KNTA	2017	2017-05-10	SCR1383	NA	0	0	0	1	NEG	Negative(TB Ag-Nil: 0, Nil: 0.1, Mitogen-Nil: 20.31)	0	NEG	DEF.NEG
QFT1903	KNTA	2017	2017-05-11	SCR1384	NA	0	0	0	1	NEG	Negative(TB Ag-Nil: 0.01, Nil: 0.12, Mitogen-Nil: 15.79)	0.01	NEG	DEF.NEG
QFT1904	KNTA	2017	2017-07-19	SCR1385	NA	0	0	0	1	POS	Positive(TB Ag-Nil: 4.99, Nil: 0.03, Mitogen-Nil: 40.44)	4.99	POS	DEF.POS
QFT1905	InstHealthEnv	2016	2016-10-01	SCR1386	NA	0	1	0	1	NEG		NA	NA	NA
QFT1906	GCLabs	2017	2017-05-25	SCR1387	2	0	0	1	1	NEG	Negative(TB Ag-Nil: 0.04 , Nil: 0.08 , Mitogen-Nil: 53.29 )	0.04	NEG	DEF.NEG
QFT1907	GCLabs	2018	2018-04-27	SCR1387	2	0	0	1	2	NEG	Negative(TB Ag-Nil: 0.05 , Nil: 0.06 , Mitogen-Nil: 29.62 )	0.05	NEG	DEF.NEG
QFT1908	InstHealthEnv	2016	2016-10-01	SCR1388	NA	0	1	0	1	POS		NA	NA	NA
QFT1909	GCLabs	2018	2018-03-08	SCR1389	NA	0	0	0	1	NEG	Negative(TB Ag-Nil: -0.01 , Nil: 0.14 , Mitogen-Nil: 67.17 )	-0.01	NEG	DEF.NEG
QFT1910	KNTA	2017	2017-05-10	SCR1390	NA	0	0	0	1	NEG	Negative(TB Ag-Nil: 0.05, Nil: 0.11, Mitogen-Nil: 21.83)	0.05	NEG	DEF.NEG
QFT1911	GCLabs	2017	2017-07-21	SCR1391	NA	0	0	0	1	NEG	Negative(TB Ag-Nil: 0.00 , Nil: 0.06 , Mitogen-Nil: 46.13 )	0	NEG	DEF.NEG
QFT1912	GCLabs	2017	2017-12-15	SCR1392	NA	0	0	0	1	NEG	Negative(TB Ag-Nil: -0.03 , Nil: 0.09 , Mitogen-Nil: 49.02 )	-0.03	NEG	DEF.NEG
QFT1913	GCLabs	2017	2017-06-28	SCR1393	NA	0	0	0	1	NEG	Negative(TB Ag-Nil: 0.01 , Nil: 0.06 , Mitogen-Nil: 33.20 )	0.01	NEG	DEF.NEG
QFT1914	GCLabs	2017	2017-07-21	SCR1394	NA	0	0	0	1	NEG	Negative(TB Ag-Nil: -0.04 , Nil: 0.13 , Mitogen-Nil: 46.07 )	-0.04	NEG	DEF.NEG
QFT1915	InstHealthEnv	2016	2016-10-01	SCR1395	NA	0	1	1	1	NEG		NA	NA	NA
QFT1916	GCLabs	2017	2017-01-28	SCR1395	NA	0	0	1	2	NEG	Negative(TB Ag-Nil: -0.01 , Nil: 0.05 , Mitogen-Nil: 62.47 )	-0.01	NEG	DEF.NEG
QFT1917	GCLabs	2017	2017-08-30	SCR1396	NA	0	0	0	1	NEG	Negative(TB Ag-Nil: -0.01 , Nil: 0.05 , Mitogen-Nil: 47.80 )	-0.01	NEG	DEF.NEG
QFT1918	GCLabs	2017	2017-08-02	SCR1397	NA	0	0	0	1	NEG	Negative(TB Ag-Nil: -0.01 , Nil: 0.06 , Mitogen-Nil: 46.20 )	-0.01	NEG	DEF.NEG
QFT1919	KNTA	2017	2017-07-21	SCR1398	NA	0	0	0	1	NEG	Negative(TB Ag-Nil: 0.01, Nil: 0.09, Mitogen-Nil: 48.52)	0.01	NEG	DEF.NEG
QFT1920	KNTA	2017	2017-05-11	SCR1399	NA	0	0	0	1	NEG	Negative(TB Ag-Nil: 0.00, Nil: 0.06, Mitogen-Nil: 15.54)	0	NEG	DEF.NEG
QFT1921	GCLabs	2017	2017-08-29	SCR1400	NA	0	0	0	1	NEG	Negative(TB Ag-Nil: -0.13 , Nil: 0.25 , Mitogen-Nil: 51.38 )	-0.13	NEG	DEF.NEG
QFT1922	GCLabs	2018	2018-04-27	SCR1401	NA	0	0	0	1	NEG	Negative(TB Ag-Nil: 0.11 , Nil: 0.12 , Mitogen-Nil: 31.23 )	0.11	NEG	DEF.NEG
QFT1923	InstHealthEnv	2016	2016-10-01	SCR1402	NA	0	1	1	1	NEG		NA	NA	NA
QFT1924	GCLabs	2017	2017-05-23	SCR1402	NA	0	0	1	2	NEG	Negative(TB Ag-Nil: 0.14 , Nil: 0.08 , Mitogen-Nil: 58.54 )	0.14	NEG	DEF.NEG
QFT1925	GCLabs	2017	2017-05-23	SCR1403	2	0	0	1	1	NEG	Negative(TB Ag-Nil: -0.01 , Nil: 0.17 , Mitogen-Nil: 57.60 )	-0.01	NEG	DEF.NEG
QFT1926	GCLabs	2018	2018-04-27	SCR1403	2	0	0	1	2	NEG	Negative(TB Ag-Nil: -0.03 , Nil: 0.07 , Mitogen-Nil: 28.52 )	-0.03	NEG	DEF.NEG
QFT1927	GCLabs	2017	2017-01-28	SCR1404	2	0	0	1	1	NEG	Negative(TB Ag-Nil: 0.02 , Nil: 0.14 , Mitogen-Nil: 58.69 )	0.02	NEG	DEF.NEG
QFT1928	GCLabs	2018	2018-04-26	SCR1404	2	0	0	1	2	NEG	Negative(TB Ag-Nil: 0.00 , Nil: 0.07 , Mitogen-Nil: 30.56 )	0	NEG	DEF.NEG
QFT1929	GCLabs	2017	2017-06-27	SCR1405	NA	0	0	0	1	NEG	Negative(TB Ag-Nil: -0.01 , Nil: 0.08 , Mitogen-Nil: 38.72 )	-0.01	NEG	DEF.NEG
QFT1930	GCLabs	2017	2017-05-04	SCR1406	NA	0	0	0	1	NEG	Negative(TB Ag-Nil: 0.01 , Nil: 0.11 , Mitogen-Nil: 44.69 )	0.01	NEG	DEF.NEG
QFT1931	GCLabs	2017	2017-06-27	SCR1407	NA	0	0	0	1	NEG	Negative(TB Ag-Nil: -0.01 , Nil: 0.07 , Mitogen-Nil: 38.56 )	-0.01	NEG	DEF.NEG
QFT1932	GCLabs	2018	2018-02-01	SCR1408	NA	1	0	1	1	NEG	Negative(TB Ag-Nil: 0.17 , Nil: 0.10 , Mitogen-Nil: 55.05 )	0.17	NEG	DEF.NEG
QFT1933	GCLabs	2018	2018-03-29	SCR1408	NA	1	0	1	2	NEG	Negative(TB Ag-Nil: 0.04 , Nil: 0.06 , Mitogen-Nil: 50.72 )	0.04	NEG	DEF.NEG
QFT1934	KNTA	2017	2017-07-20	SCR1409	NA	0	0	0	1	POS	Positive(TB Ag-Nil: 5.55, Nil: 0.05, Mitogen-Nil: 37.85)	5.55	POS	DEF.POS
QFT1935	GCLabs	2017	2017-06-28	SCR1410	NA	0	0	0	1	POS	Positive(TB Ag-Nil: 4.20 , Nil: 0.15 , Mitogen-Nil: 39.30 )	4.2	POS	DEF.POS
QFT1936	GCLabs	2018	2018-03-13	SCR1411	NA	0	0	0	1	NEG	Negative(TB Ag-Nil: -0.01 , Nil: 0.07 , Mitogen-Nil: 40.83 )	-0.01	NEG	DEF.NEG
QFT1937	KNTA	2017	2017-07-19	SCR1412	NA	0	0	0	1	NEG	Negative(TB Ag-Nil: 0.01, Nil: 0.03, Mitogen-Nil: 49.56)	0.01	NEG	DEF.NEG
QFT1938	GCLabs	2017	2017-06-30	SCR1413	NA	0	0	0	1	NEG	Negative(TB Ag-Nil: -0.02 , Nil: 0.07 , Mitogen-Nil: 46.64 )	-0.02	NEG	DEF.NEG
QFT1939	KNTA	2017	2017-05-10	SCR1414	NA	0	0	0	1	NEG	Negative(TB Ag-Nil: 0.13, Nil: 0.14, Mitogen-Nil: 19.16)	0.13	NEG	DEF.NEG
QFT1940	GCLabs	2017	2017-07-26	SCR1415	1	0	0	1	1	NEG	Negative(TB Ag-Nil: 0.00 , Nil: 0.06 , Mitogen-Nil: 42.20 )	0	NEG	DEF.NEG
QFT1941	GCLabs	2018	2018-04-24	SCR1415	1	0	0	1	2	NEG	Negative(TB Ag-Nil: 0.00 , Nil: 0.05 , Mitogen-Nil: 37.18 )	0	NEG	DEF.NEG
QFT1942	GCLabs	2017	2017-06-28	SCR1416	NA	0	0	0	1	NEG	Negative(TB Ag-Nil: 0.03 , Nil: 0.05 , Mitogen-Nil: 38.89 )	0.03	NEG	DEF.NEG
QFT1943	GCLabs	2017	2017-01-28	SCR1417	2	0	0	1	1	NEG	Negative(TB Ag-Nil: -0.02 , Nil: 0.11 , Mitogen-Nil: 58.72 )	-0.02	NEG	DEF.NEG
QFT1944	GCLabs	2018	2018-04-26	SCR1417	2	0	0	1	2	NEG	Negative(TB Ag-Nil: 0.01 , Nil: 0.05 , Mitogen-Nil: 30.58 )	0.01	NEG	DEF.NEG
QFT1945	GCLabs	2017	2017-10-31	SCR1418	NA	0	0	0	1	POS	Positive(TB Ag-Nil: 2.97 , Nil: 0.07 , Mitogen-Nil: 50.56 )	2.97	POS	DEF.POS
QFT1946	GCLabs	2017	2017-08-30	SCR1419	NA	0	0	0	1	NEG	Negative(TB Ag-Nil: 0.13 , Nil: 0.03 , Mitogen-Nil: 40.46 )	0.13	NEG	DEF.NEG
QFT1947	GCLabs	2017	2017-06-28	SCR1420	3	0	0	1	1	NEG	Negative(TB Ag-Nil: 0.07 , Nil: 0.17 , Mitogen-Nil: 33.09 )	0.07	NEG	DEF.NEG
QFT1948	GCLabs	2018	2018-02-12	SCR1420	3	0	0	1	2	NEG	Negative(TB Ag-Nil: 0.03 , Nil: 0.10 , Mitogen-Nil: 58.67 )	0.03	NEG	DEF.NEG
QFT1949	KNTA	2017	2017-07-19	SCR1421	NA	0	0	0	1	NEG	Negative(TB Ag-Nil: 0.01, Nil: 0.04, Mitogen-Nil: 39.87)	0.01	NEG	DEF.NEG
QFT1950	KNTA	2017	2017-07-18	SCR1422	NA	0	0	0	1	POS	Positive(TB Ag-Nil: 0.77, Nil: 0.07, Mitogen-Nil: 40.18)	0.77	POS	DEF.POS
QFT1951	KNTA	2017	2017-05-15	SCR1423	NA	0	0	0	1	NEG	Negative(TB Ag-Nil: 0.01, Nil: 0.09, Mitogen-Nil: 14.35)	0.01	NEG	DEF.NEG
QFT1952	GCLabs	2018	2018-02-01	SCR1424	NA	1	0	1	1	NEG	Negative(TB Ag-Nil: 0.00 , Nil: 0.06 , Mitogen-Nil: 55.08 )	0	NEG	DEF.NEG
QFT1953	GCLabs	2018	2018-03-27	SCR1424	NA	1	0	1	2	NEG	Negative(TB Ag-Nil: 0.01 , Nil: 0.08 , Mitogen-Nil: 44.95 )	0.01	NEG	DEF.NEG
QFT1954	GCLabs	2017	2017-05-23	SCR1425	2	0	0	1	1	NEG	Negative(TB Ag-Nil: 0.03 , Nil: 0.13 , Mitogen-Nil: 57.64 )	0.03	NEG	DEF.NEG
QFT1955	GCLabs	2018	2018-04-26	SCR1425	2	0	0	1	2	NEG	Negative(TB Ag-Nil: 0.04 , Nil: 0.05 , Mitogen-Nil: 32.61 )	0.04	NEG	DEF.NEG
QFT1956	GCLabs	2018	2018-01-17	SCR1426	NA	0	0	0	1	NEG	Negative(TB Ag-Nil: -0.01 , Nil: 0.07 , Mitogen-Nil: 53.22 )	-0.01	NEG	DEF.NEG
QFT1957	KNTA	2017	2017-05-10	SCR1427	NA	0	0	0	1	NEG	Negative(TB Ag-Nil: 0.01, Nil: 0.11, Mitogen-Nil: 20.73)	0.01	NEG	DEF.NEG
QFT1958	KNTA	2017	2017-05-12	SCR1428	NA	0	0	0	1	NEG	Negative(TB Ag-Nil: -0.01, Nil: 0.15, Mitogen-Nil: 17.27)	-0.01	NEG	DEF.NEG
QFT1959	GCLabs	2017	2017-06-28	SCR1429	NA	0	0	0	1	NEG	Negative(TB Ag-Nil: 0.00 , Nil: 0.04 , Mitogen-Nil: 33.22 )	0	NEG	DEF.NEG
QFT1960	GCLabs	2013	2013-06-08	SCR1430	NA	0	0	0	1	NEG	NEGATIVE(TB Ag-Nil: 0.12, Nil: 0, Mitogen-Nil: 11.06)	0.12	NEG	DEF.NEG
QFT1961	GCLabs	2017	2017-06-02	SCR1431	NA	0	0	0	1	POS	Positive(TB Ag-Nil: 59.40 , Nil: 0.16 , Mitogen-Nil: 59.40 )	59.4	POS	DEF.POS
QFT1962	InstHealthEnv	2016	2016-10-01	SCR1432	NA	0	1	0	1	NEG		NA	NA	NA
QFT1963	KNTA	2017	2017-05-10	SCR1433	NA	0	0	0	1	NEG	Negative(TB Ag-Nil: 0, Nil: 0.11, Mitogen-Nil: 19.92)	0	NEG	DEF.NEG
QFT1964	GCLabs	2018	2018-01-26	SCR1434	NA	0	0	0	1	NEG	Negative(TB Ag-Nil: 0.19 , Nil: 0.10 , Mitogen-Nil: 50.73 )	0.19	NEG	DEF.NEG
QFT1965	GCLabs	2017	2017-06-30	SCR1435	NA	0	0	0	1	NEG	Negative(TB Ag-Nil: -0.10 , Nil: 0.20 , Mitogen-Nil: 35.83 )	-0.1	NEG	DEF.NEG
QFT1966	KNTA	2017	2017-05-11	SCR1436	NA	0	0	0	1	NEG	Negative(TB Ag-Nil: -0.05, Nil: 0.17, Mitogen-Nil: 24.80)	-0.05	NEG	DEF.NEG
QFT1967	KNTA	2017	2017-05-10	SCR1437	NA	0	0	0	1	NEG	Negative(TB Ag-Nil: 0.01, Nil: 0.1, Mitogen-Nil: 22.47)	0.01	NEG	DEF.NEG
QFT1968	KNTA	2017	2017-07-20	SCR1438	NA	0	0	0	1	NEG	Negative(TB Ag-Nil: 0.01, Nil: 0.05, Mitogen-Nil: 56.23)	0.01	NEG	DEF.NEG
QFT1969	KNTA	2017	2017-07-18	SCR1439	NA	0	0	0	1	NEG	Negative(TB Ag-Nil: 0.01, Nil: 0.05, Mitogen-Nil: 48.99)	0.01	NEG	DEF.NEG
QFT1970	KNTA	2017	2017-05-11	SCR1440	NA	0	0	0	1	NEG	Negative(TB Ag-Nil: 0.11, Nil: 0.15, Mitogen-Nil: 15.89)	0.11	NEG	DEF.NEG
QFT1971	KNTA	2017	2017-07-21	SCR1441	NA	0	0	0	1	NEG	Negative(TB Ag-Nil: 0.01, Nil: 0.04, Mitogen-Nil: 30.77)	0.01	NEG	DEF.NEG
QFT1972	GCLabs	2017	2017-08-30	SCR1442	4	0	0	1	1	NEG	Negative(TB Ag-Nil: -0.01 , Nil: 0.05 , Mitogen-Nil: 40.44 )	-0.01	NEG	DEF.NEG
QFT1973	GCLabs	2018	2018-03-23	SCR1442	4	0	0	1	2	NEG	Negative(TB Ag-Nil: 0.00 , Nil: 0.16 , Mitogen-Nil: 46.27 )	0	NEG	DEF.NEG
QFT1974	KNTA	2017	2017-05-11	SCR1443	NA	0	0	0	1	POS	Positive(TB Ag-Nil: 1.16, Nil: 0.10, Mitogen-Nil: 15.19)	1.16	POS	DEF.POS
QFT1975	GCLabs	2017	2017-06-29	SCR1444	3	0	0	1	1	NEG	Negative(TB Ag-Nil: -0.11 , Nil: 0.62 , Mitogen-Nil: 39.39 )	-0.11	NEG	DEF.NEG
QFT1976	GCLabs	2018	2018-01-11	SCR1444	3	0	0	1	2	NEG	Negative(TB Ag-Nil: 0.02 , Nil: 0.16 , Mitogen-Nil: 53.94 )	0.02	NEG	DEF.NEG
QFT1977	GCLabs	2015	2015-05-09	SCR1445	1	0	0	1	1	NEG	NEGATIVE(TB Ag-Nil: 0.03 , Nil: 0.10 , Mitogen-Nil: 18.41 )	0.03	NEG	DEF.NEG
QFT1978	GCLabs	2016	2016-05-14	SCR1445	1	0	0	1	2	NEG	NEGATIVE(TB Ag-Nil: 0.10 , Nil: 0.08 , Mitogen-Nil: 12.99 )	0.1	NEG	DEF.NEG
QFT1979	GCLabs	2017	2017-05-23	SCR1445	1	0	0	1	3	NEG	Negative(TB Ag-Nil: 0.07 , Nil: 0.19 , Mitogen-Nil: 56.54 )	0.07	NEG	DEF.NEG
QFT1980	GCLabs	2018	2018-04-27	SCR1445	1	0	0	1	4	NEG	Negative(TB Ag-Nil: 0.06 , Nil: 0.11 , Mitogen-Nil: 29.57 )	0.06	NEG	DEF.NEG
QFT1981	GCLabs	2014	2014-04-19	SCR1446	NA	0	0	0	1	NEG	NEGATIVE(TB Ag-Nil: 0.00 , Nil: 0.09 , Mitogen-Nil: 8.50 )	0	NEG	DEF.NEG
QFT1982	GCLabs	2017	2017-06-27	SCR1447	1	0	0	1	1	NEG	Negative(TB Ag-Nil: 0.00 , Nil: 0.10 , Mitogen-Nil: 35.09 )	0	NEG	DEF.NEG
QFT1983	GCLabs	2018	2018-04-24	SCR1447	1	0	0	1	2	NEG	Negative(TB Ag-Nil: -0.07 , Nil: 0.15 , Mitogen-Nil: 38.53 )	-0.07	NEG	DEF.NEG
QFT1984	KNTA	2017	2017-05-10	SCR1448	NA	0	0	0	1	NEG	Negative(TB Ag-Nil: 0.002, Nil: 0.019, Mitogen-Nil: 9.751)	0	NEG	DEF.NEG
QFT1985	KNTA	2017	2017-05-15	SCR1449	NA	0	0	0	1	NEG	Negative(TB Ag-Nil: -0.01, Nil: 0.09, Mitogen-Nil: 13.53)	-0.01	NEG	DEF.NEG
QFT1986	GCLabs	2018	2018-06-08	SCR1450	NA	0	0	0	1	NEG	Negative(TB Ag-Nil: 0.05 , Nil: 0.06 , Mitogen-Nil: 37.94 )	0.05	NEG	DEF.NEG
QFT1987	GCLabs	2017	2017-06-27	SCR1451	NA	0	0	0	1	NEG	Negative(TB Ag-Nil: -0.01 , Nil: 0.06 , Mitogen-Nil: 38.57 )	-0.01	NEG	DEF.NEG
QFT1988	GCLabs	2018	2018-06-08	SCR1452	NA	0	0	0	1	NEG	Negative(TB Ag-Nil: 0.05 , Nil: 0.12 , Mitogen-Nil: 40.36 )	0.05	NEG	DEF.NEG
QFT1989	GCLabs	2018	2018-01-08	SCR1453	NA	0	0	0	1	NEG	Negative(TB Ag-Nil: -0.02 , Nil: 0.14 , Mitogen-Nil: 46.27 )	-0.02	NEG	DEF.NEG
QFT1990	KNTA	2017	2017-07-18	SCR1454	NA	0	0	0	1	POS	Positive(TB Ag-Nil: 9.67, Nil: 0.06, Mitogen-Nil: 39.99)	9.67	POS	DEF.POS
QFT1991	GCLabs	2016	2016-02-20	SCR1455	NA	0	0	0	1	NEG	NEGATIVE(TB Ag-Nil: 0.27 , Nil: 0.12 , Mitogen-Nil: 11.30 )	0.27	NEG	BOD.NEG
QFT1992	GCLabs	2017	2017-06-29	SCR1456	NA	0	0	0	1	NEG	Negative(TB Ag-Nil: -0.01 , Nil: 0.05 , Mitogen-Nil: 43.71 )	-0.01	NEG	DEF.NEG
QFT1993	KNTA	2017	2017-05-11	SCR1457	NA	0	0	0	1	NEG	Negative(TB Ag-Nil: 0.02, Nil: 0.17, Mitogen-Nil: 15.83)	0.02	NEG	DEF.NEG
QFT1994	KNTA	2017	2017-07-19	SCR1458	NA	0	0	0	1	POS	Positive(TB Ag-Nil: 0.96, Nil: 0.07, Mitogen-Nil: 41.84)	0.96	POS	DEF.POS
QFT1995	GCLabs	2018	2018-01-08	SCR1459	NA	0	0	0	1	NEG	Negative(TB Ag-Nil: 0.02 , Nil: 0.05 , Mitogen-Nil: 46.36 )	0.02	NEG	DEF.NEG
QFT1996	GCLabs	2018	2018-06-08	SCR1460	NA	0	0	0	1	NEG	Negative(TB Ag-Nil: -0.02 , Nil: 0.09 , Mitogen-Nil: 37.90 )	-0.02	NEG	DEF.NEG
QFT1997	GCLabs	2017	2017-10-25	SCR1461	1	0	0	1	1	NEG	Negative(TB Ag-Nil: -0.02 , Nil: 0.10 , Mitogen-Nil: 49.95 )	-0.02	NEG	DEF.NEG
QFT1998	GCLabs	2018	2018-04-25	SCR1461	1	0	0	1	2	NEG	Negative(TB Ag-Nil: 0.00 , Nil: 0.06 , Mitogen-Nil: 31.63 )	0	NEG	DEF.NEG
QFT1999	GCLabs	2018	2018-06-08	SCR1461	1	0	0	1	3	NEG	Negative(TB Ag-Nil: 0.04 , Nil: 0.11 , Mitogen-Nil: 40.38 )	0.04	NEG	DEF.NEG
[truncated: 1,472 more rows]
